# Supplementary material for: Quality science from quality measurement: The role of measurement type with respect to replication and effect size magnitude in psychological research
Source: PLoS One. 2018 Feb 12;13(2):e0192808. doi: 10.1371/journal.pone.0192808 (PMC5809054; doi:10.1371/journal.pone.0192808)
Supplement: S1 Dataset — (XLSX) [file pone.0192808.s001.xlsx]

## Sheet: OSCData22May17
StudyNumber	N	Replicate_pR	EffectOriginalD	EffectReplicationD	EffectOriginal_R	EffectReplication_R	ScaleCat	Scale	MeasureCat	MeasureName	DisciplineCat	GilbertQual	Original_p_null	Replication_p_null	DoI	ProjectURL	Title_O	Authors_O	statistic	df1Original	df2Original	CitationcountpaperO	Journal_O	Tag	df2perdf1	ObjectivCat	Objectivity	Typeofanalysis_R	Typeofeffect_R	Responsemeasure	DirectionR	exptreplicated	Surprisingresult_O	Excitingresult_O	Replicate_R	Authors_O_A	filter_$	SurpriseCat	ExciteCat	EffectCategoryOriginal5
1	24	no	1.4806	0.3	0.595	0.148	1	metric	1	time	Cognitiv	FALSE	0.0193947	0.434031	http://dx.doi.org/10.1037/0278-7393.34.2.353	https://osf.io/qwkum/	Tracing attention and the activation flow in spoken word planning using eye movements.	A Roelofs	F	1	13	46	JEPLMC	attention, cascade processing, eye movements, word production	13	1	objective	RM ANOVA	interaction	eye mvenent latency	same		3.75	2.5	no	A Roelofs	1	4	2	4
6	24	yes	1.4806	0.86	0.595	0.396	1	metric	1	time	Cognitiv	TRUE	0.00170657	0.0225893	http://dx.doi.org/ http://dx.doi.org/10.1037/0278-7393.34.1.97	https://osf.io/atgp5/	A single-system account of the relationship between priming, recognition, and fluency.	CJ Berry, DR Shanks, RN Henson	t	1	23	37	JEPLMC	repetition priming, recognition, computational model	23	1	objective	dependent samples t-test	main effect	rt	same	study1 rt miss V rt CR	3.66	4.33	yes	CJ Berry, DR Shanks, RN Henson	1	4	4	4
10	32	yes	1.95491	2.5	0.699	0.781	1	metric	1	time	Cognitiv	TRUE	1.76e-05	2.21e-07	http://dx.doi.org/10.1037/0278-7393.34.2.430	https://osf.io/vmipw/	Across-notation automatic numerical processing.	D Ganor-Stern, J Tzelgov	F	1	28	51	JEPLMC	automaticity, numerical processing, numerical notations	28	1	objective	mixed ANOVA	main effect	rt, errors	same		2.4	1.8	yes	D Ganor-Stern, J Tzelgov	1	2	2	4
11	22	yes	1.81486	1.05	0.672	0.466	1	metric	1	time	Cognitiv	TRUE	0.000443918	0.00816892	http://dx.doi.org/10.1037/0278-7393.34.1.65	https://osf.io/rvkc5/	Attractor dynamics and semantic neighborhood density: Processing is slowed by near neighbors and speeded by distant neighbors.	D Mirman, JS Magnuson	F	1	21	56	JEPLMC	semantics; neighborhood density; word recognition; attractor networks	21	1	objective	RM ANOVA	main effect	rt	same	study2 nearness main	2.7	3.2	yes	D Mirman, JS Magnuson	1	3	3	4
13	36	yes	1.23369	1.23	0.525	0.525	1	metric	1	time	Cognitiv	TRUE	1.59e-12	1.58e-12	http://dx.doi.org/10.1037/0278-7393.34.3.546	https://osf.io/gxvd3/	Bidirectional associations in multiplication memory: Conditions of negative and positive transfer.	JI Campbell, ND Robert	F	2	68	11	JEPLMC	arithmetic, factoring, multiplication, transfer, identical elements	34	1	objective	mixed ANOVA	interaction	logmedianrt	same	e3 interaction	2.5	3	yes	JI Campbell, ND Robert	1	2	3	4
19	32	no	1.35185	0.88	0.56	0.402	1	metric	1	redone	Cognitiv	FALSE	0.000692486	0.0708897	http://dx.doi.org/10.1037/0278-7393.34.3.439	https://osf.io/gcj7x/	How to say no: Single-and dual-process theories of short-term recognition tested on negative probes.	K Oberauer	F	1	31	11	JEPLMC	recognition, working memory, serial position curves, recollection, familiarity	31	1	objective	RM ANOVA	main effect	p correct n/34?	same	study 3 list length main	2.67	3	no	K Oberauer	1	3	3	4
24	154	yes	0.78162	0.59	0.364	0.284	1	metric	1	time	Cognitiv	TRUE	3.54e-06	0.0454171	http://dx.doi.org/10.1037/0278-7393.34.2.343	https://osf.io/sqim7/	Priming addition facts with semantic relations.	M Bassok, SF Pedigo, AT Oskarsson	F	1	152	50	JEPLMC	analogy, relational priming, cognitive arithmetic, mathematical reasoning, conceptual integration, artihmetic	152	1	objective	RM ANOVA	interaction	rt	same	expt1 prime same cat better	4	2.67	yes	M Bassok, SF Pedigo, AT Oskarsson	1	4	3	3
26	16	yesNS	0.326256	0.29	0.161	0.144	1	metric	1	time	Cognitiv	TRUE	0.117205	0.165947	http://dx.doi.org/10.1037/0278-7393.34.1.50	https://osf.io/hasfu/	Contextual effects on reading aloud: Evidence for pathway control.	M Reynolds, D Besner	F	1	94	16	JEPLMC	pathway control hypothesis, reading aloud, exogenous control, executive control, phonology	94	1	objective	mixed ANOVA	interaction	rt	same		2.75	3.25	yes	M Reynolds, D Besner	0	3	3	1
27	32	yes	0.816586	0.82	0.378	0.38	1	metric	1	time	Cognitiv	TRUE	0.030057	0.00100752	http://dx.doi.org/10.1037/0278-7393.34.3.495	https://osf.io/ahpik/	On the additive effects of stimulus quality and word frequency in lexical decision: Evidence for opposing interactive influences revealed by RT distributional analyses.	MJ Yap, DA Balota, CS Tse, D Besner	F	1	31	50	JEPLMC	additive effects, distributional analysis, stimulus quality, word frequency, lexical decision	31	1	objective	RM ANOVA	interaction	rt	same	mean rt	2.5	2.33	yes	MJ Yap, DA Balota, CS Tse, D Besner	1	2	2	3
28	32	no	0.727892	0.21	0.342	0.103	1	metric	1	time	Cognitiv	FALSE	0.0515696	0.327321	http://dx.doi.org/.1037/0278-7393.34.1.249	https://osf.io/uhpyr/	Semantic interference in a delayed naming task: Evidence for the response exclusion hypothesis.	N Janssen, W Schirm, BZ Mahon, A Caramazza	F	1	31	72	JEPLMC	semantic interference effect; lexical selection by competition; picture-word interference; delayed	31	1	objective	RM ANOVA	main effect	latency	same	english	1.5	1	no	N Janssen, W Schirm, BZ Mahon, A Caramazza	1	1	1	2
32	37	yes	1.5929	1.1	0.623	0.481	1	metric	1	0-200	Cognitiv	TRUE	2.91e-05	0.00195082	http://dx.doi.org/10.1037/0278-7393.34.1.204	https://osf.io/rhbqj/	Accounting for occurrences: A new view of the use of contingency information in causal judgment.	PA White	F	1	36	11	JEPLMC	causal judgment, contingency information, overshadowing	36	2	subjective	RM ANOVA	main effect	contingency -100 to 100	same	expt3 preict 1,3	3.5	2.33	yes	PA White	1	3	2	4
33	40	yes	1.20796	0.67	0.517	0.316	1	metric	1	time	Cognitiv	TRUE	0.000541079	0.0441446	http://dx.doi.org/10.1037/0278-7393.34.1.128	https://osf.io/swrhy/	Multiple roles for time in short-term memory: Evidence from serial recall of order and timing.	S Farrell	t	1	39	27	JEPLMC	serial recall, timing, short-term memory, recall latencies, grouping	39	1	objective	paired sample t-test	main effect	timing	same	?expt time 40 each expt	1.5	4.33	yes	S Farrell	1	1	4	4
39	68	no	0.78906	0.21	0.367	0.102	1	metric	1	frequency	Cognitiv	.	0.00193521	0.2113	http://dx.doi.org/10.1037/0278-7393.34.1.167	https://osf.io/38ges/	Decision making and learning while taking sequential risks.	TJ Pleskac	z	#NULL!	#NULL!	40	JEPLMC	risk taking, learning, Bayesian, individual differences, cognitive psychometrics	#NULL!	1	objective	Test of contrast of 4 correlated correlations.	main effect	adjusted score based on poisson fequency?	same	compare r for informe, noninformed	3.5	4.25	no	TJ Pleskac	1	3	4	3
48	100	no	0.461842	-0.1	0.225	-0.052	1	metric	1	time	Social	FALSE	0.0288755	0.468999	http://dx.doi.org/10.1037/0022-3514.94.4.696	https://osf.io/5tbxf/	Terror management and adults' attachment to their parents: The safe haven remains.	CR Cox, J Arndt, T Pyszczynski, J Greenberg, A Abdollahi, S Solomon	t	1	92	74	JPSP	terror management, mortality salience, adult attachment, close relationships, parents	92	2	subjective	Multiple regression	Simple slope effect	phone time to parent	opposite		3.5	4.5	no	CR Cox, J Arndt, T Pyszczynski, J Greenberg, A Abdollahi, S Solomon	1	3	4	1
49	36	no	0.816586	-0.06	0.378	-0.03	1	metric	1	time	Social	FALSE	0.0228894	0.777977	http://dx.doi.org/ 10.1037/a0012833	https://osf.io/vy1bc/	Increasing and decreasing motor and cognitive output: A model of general action and inaction goals.	D Albarracn, IM Handley, K Noguchi, KC McCulloch, H Li, J Leeper, RD Brown, A Earl, WP Hart	F	1	34	46	JPSP	action goals; self-regulation; behavior	34	1	objective	ANOVA	main effect	time cleaned	opposite		3.57	3.28	no	D Albarracn, IM Handley, K Noguchi, KC McCulloch, H Li, J Leeper, RD Brown, A Earl, WP Hart	1	4	3	3
50	98	no	0.425302	0.31	0.208	0.155	1	metric	1	frequency	Social	FALSE	0.0155209	0.0790678	http://dx.doi.org/1037/a0012833	https://osf.io/rgm6p/	Increasing and decreasing motor and cognitive output: A model of general action and inaction goals.	D Albarracn, IM Handley, K Noguchi, KC McCulloch, H Li, J Leeper, RD Brown, A Earl, WP Hart	F	2	92	46	JPSP	action goals; self-regulation; behavior	46	1	objective	between ANOVA	interaction	frequncey poisson	same	expt 7number thoughts	3.75	3	no	D Albarracn, IM Handley, K Noguchi, KC McCulloch, H Li, J Leeper, RD Brown, A Earl, WP Hart	1	4	3	1
52	133	no	0.42103	0.19	0.206	0.094	1	metric	1	frequency	Social	TRUE	0.0175133	0.321906	http://dx.doi.org/10.1037/0022-3514.94.4.560	https://osf.io/l8srm/	Affective incoherence: When affective concepts and embodied reactions clash.	DB Centerbar, S Schnall, GL Clore, ED Garvin	F	1	131	35	JPSP	affective coherence, embodiment, affect, motor behavior, facial expression	131	1	objective	RM ANOVA	interaction	complexity: frequency causal words	same		3.12	3.25	no	DB Centerbar, S Schnall, GL Clore, ED Garvin	1	3	3	1
56	103	no	0.819108	-0.08	0.379	-0.042	1	metric	1	money	Social	TRUE	9.23e-05	0.796267	http://dx.doi.org/10.1037/0022-3514.94.4.600	https://osf.io/xtsq6/	A social functional approach to emotions in bargaining: when communicating anger pays and when it backfires.	E van Dijk, GA van Kleef, W Steinel, I van Beest	F	1	99	97	JPSP	emotions, bargaining, deception, fairness, self-interest	99	2	subjective	t-test	main effect	money offer	opposite		3	3.67	no	E van Dijk, GA van Kleef, W Steinel, I van Beest	1	3	4	3
63	71	no	0.569807	0.15	0.274	0.074	1	metric	1	slope	Social	TRUE	0.0217115	0.37437	http://dx.doi.org/10.1037/0022-3514.94.1.48	https://osf.io/fejxb/	1/f noise and effort on implicit measures of bias.		F	1	68	42	JPSP	1/f noise, effort, stereotyping, prejudice	68	1	objective	between ANOVA using planned orthogonal contrasts	contrast	1/f noise in Rt; power V 1.f slope	same		3.5	4.25	no	J Correll	1	3	4	2
77	246	no	0.416764		0.204		1	metric	1	money	Social	TRUE	0.00138268	0.758	http://dx.doi.org/10.1037/0022-3514.94.2.183	https://osf.io/nr7d9/	Dynamics of self-regulation: How (un) accomplished goal actions affect motivation.	M Koo, A Fishbach	F	1	242	124	JPSP	goals, self-regulation, motivation, commitment, progress	242	2	subjective	logistic regression	interaction	~r,p flog(107)time+ 1-7 effort	opposite		4.33	4.67	no	M Koo, A Fishbach	1	4	5	1
86	85	no	0.433862	0.24	0.212	0.119	1	metric	1	redone	Social	TRUE	0.0210209	0.140627	http://dx.doi.org/10.1037/0022-3514.94.3.382	https://osf.io/j8bpa/	Self-regulation and selective exposure: The impact of depleted self-regulation resources on confirmatory information processing.	P Fischer, T Greitemeyer, D Frey	F	2	82	86	JPSP	self-regulation, depletion of self-regulation resources, confirmatory information processing,selective exposure	41	2	subjective	between ANOVA	main effect	difference confrimatory information processing	same	s2 regulation resources v cnfirmatory bais	2.5	3	no	P Fischer, T Greitemeyer, D Frey	1	2	3	1
87	55	no	0.86251	0.03	0.396	0.013	1	metric	1	distance	Social	FALSE	0.00337176	0.92911	http://dx.doi.org/10.1037/0022-3514.94.1.91	https://osf.io/abxcj/	The space between us: Stereotype threat and distance in interracial contexts.	PA Goff, CM Steele, PG Davies	F	1	51	165	JPSP	stereotype threat, racial bias, racial discrimination, social distance, prejudice	51	2	subjective	between ANOVA	interaction	seat distance	same	study3? onversation topic and learning goals, F(1, 51) = 9.46, p<.01, ηp2=.16	4	4	no	PA Goff, CM Steele, PG Davies	1	4	4	3
94	28	yes	0.732718	0.61	0.344	0.29	1	metric	1	frequency	Social	FALSE	0.036392	0.0117658	http://dx.doi.org/10.1037/0022-3514.95.2.274	https://osf.io/mua6d/	Self-handicapping, excuse making, and counterfactual thinking: Consequences for self-esteem and future motivation.	SM McCrea	t	1	26	51	JPSP	counterfactual thinking, self-handicapping, self-protection, motivation	26	1	objective	independent samples t-test	main effect	perfomance n attempted, n succes, psuccess, poisson	same	e5 less prepared	2	3	yes	SM McCrea	1	2	3	2
107	86	no	0.455363	-0.21	0.222	-0.105	1	metric	1	time	Social	.	0.0396417	0.189436	http://dx.doi.org/10.1111/j.1467-9280.2008.02078.x	https://osf.io/edcr7/	Nonconscious goal pursuit in novel environments: The case of implicit learning.	B Eitam, RR Hassin, Y Schul	t	1	84	66	PS	-	84	1	objective	independent samples t-test	main effect	response time	opposite	study 2enhanced learning on the implicit learning task compared to those in the control condition	4.33	3.33	no	B Eitam, RR Hassin, Y Schul	1	4	3	1
110	280	no	1.3309	0.18	0.554	0.091	1	metric	1	d'	Social	TRUE	0	0.277177	http://dx.doi.org/10.1111/j.1467-9280.2008.02092.x	https://osf.io/7dyp5/	Perceptual mechanisms that characterize gender differences in decoding women's sexual intent	C Farris, TA Treat, RJ Viken, RM McFall	F	1	278	37	PS	-	278	2	subjective	RM ANOVA	interaction	frequency/condition	same	sensitivity lnaplha, woemn >men	2.8	3.2	no	C Farris, TA Treat, RJ Viken, RM McFall	1	3	3	4
111	59	yes	0.706311	0.46	0.333	0.226	1	metric	1	redone	Cognitiv	TRUE	0.0112561	0.0139657	http://dx.doi.org/10.1111/j.1467-9280.2008.02057.x	https://osf.io/aaudl/	Precision of the anchor influences the amount of adjustment.	C Janiszewski, D Uy	F	1	55	53	PS	-	55	2	subjective	ANOVA	main effect	numerci	same	unidentified	2	4	yes	C Janiszewski, D Uy	1	2	4	2
112	141	yes	1.96589	2.27	0.701	0.75	1	metric	1	entropy	Cognitiv	FALSE	0.0162321	0.00780037	http://dx.doi.org/10.1111/j.1467-9280.2008.02041.x	https://osf.io/d0n81/	Action dynamics reveal parallel competition in decision making	C McKinstry, R Dale, MJ Spivey	F	1	9	103	PS	-	9	1	objective	ANOVA	main effect	entropy form metric space	same		3.6	3.2	yes	C McKinstry, R Dale, MJ Spivey	1	4	3	4
116	173	yes	0.601485	0.68	0.288	0.323	1	metric	1	frequency	Cognitiv	FALSE	0.000118	9.5e-05	http://dx.doi.org/0.1111/j.1467-9280.2008.02136.x.	https://osf.io/ivfu6/	Measuring the crowd within: Probabilistic representations within individuals.	E Vul, H Pashler	t	1	172	122	PS	-	172	1	objective	dependent samples t-test	main effect	number guess Poisson	same	main	2.67	4.33	yes	E Vul, H Pashler	1	3	4	2
120	31	no	0.821634	0.52	0.38	0.25	1	metric	1	brain	Social	TRUE	0.0171335	0.053115	http://dx.doi.org/10.1111/j.1467-9280.2008.02053.x	https://osf.io/73pnd/	Errors Are Aversive: Defensive Motivation and the Error-Related Negativity	G Hajcak, D Foti	r	#NULL!	#NULL!	172	PS	-	#NULL!	1	objective	zero-order correlation	correlation	physio startle	same		2.42	3.28	no	G Hajcak, D Foti	1	2	3	3
121	12	yes	3.25475	2.96	0.852	0.829	1	metric	1	brain	Social	TRUE	0.00021998	2.82e-08	http://dx.doi.org/10.1111/j.1467-9280.2008.02091.x	https://osf.io/94j6h/	The sunny side of fairness: Preference for fairness activates reward circuitry (and disregarding unfairness activates self-control circuitry)	G Tabibnia, AB Satpute, MD Lieberman	t	1	11	274	PS		11	1	objective	GLM of neuroimaging data	main effect	ventral striatus	same		3.5	4.5	yes	G Tabibnia, AB Satpute, MD Lieberman	1	3	4	4
122	8	yes	2.08703	4.8	0.722	0.923	1	metric	1	space	Cognitiv	TRUE	0.028096	4.9e-08	http://dx.doi.org/10.1111/j.1467-9280.2008.02098.x	https://osf.io/dnaxe/	The representation of simple ensemble visual features outside the focus of attention	GA Alvarez, A Oliva	t	1	7	134	PS	-	7	1	objective	dependent samples t-test	main effect	error magnitude space	same		3.17	3.5	yes	GA Alvarez, A Oliva	1	3	3	4
127	32	yes	1.88047	1.24	0.685	0.527	1	metric	1	space	Cognitiv	TRUE	2.93e-05	0.00470811	http://dx.doi.org/10.1111/j.1467-9280.2008.02080.x	https://osf.io/mjasz/	A motion aftereffect from still photographs depicting motion	J Winawer, AC Huk, L Boroditsky	t	1	28	47	PS	Imagery, perceptio, action	28	2	subjective	paired sample t-test	main effect		same	? result not found	3.5	3	yes	J Winawer, AC Huk, L Boroditsky	1	3	3	4
129	28	no	0.801523	0.04	0.372	0.018	1	metric	1	time	Social	FALSE	0.0514116	0.887981	http://dx.doi.org/10.1111/j.1467-9280.2008.02052.x	https://osf.io/c5fza/	The threat of appearing prejudiced and race-based attentional biases.	JA Richeson, S Trawalter	F	1	26	75	PS	-	26	1	objective	mixed ANOVA	interaction	detection latency	same	interactio: context strength X condition (directed forgetting vs. control)	4	3.33	no	JA Richeson, S Trawalter	1	4	3	3
132	25	no	0.509796	0.36	0.247	0.179	1	metric	1	time	Social	.	0.00285069	0.25417	http://dx.doi.org/10.1111/j.1467-9280.2008.02072.x.	https://osf.io/b98zw/	Where do we look during potentially offensive behavior?	JR Crosby, B Monin, D Richardson	F	3	69	36	PS	-	23	1	objective	mixed ANOVA	interaction	looking time	same		3.67	3	no	JR Crosby, B Monin, D Richardson	1	4	3	2
135	684	yes	0.0100001	0.21	0.005	0.106	1	metric	1	time	Social	FALSE	0.912449	3.14e-10	http://dx.doi.org/0.1111/j.1467-9280.2008.02076.x	https://osf.io/2gkjt/	Implicit attitude generalization occurs immediately; explicit attitude generalization takes time	KA Ranganath, BA Nosek	t	1	562	65	PS		562	2	subjective	t-test	main effect		same		3.67	4.67	no	KA Ranganath, BA Nosek	0	4	5	0
139	4	yes	1.14243	1.17	0.496	0.505	1	metric	1	d'	Cognitiv	FALSE	0.00271261	0.000217732	http://dx.doi.org/10.1111/j.1467-9280.2008.02050.x	https://osf.io/ta3j8/	Auditory change detection: simple sounds are not memorized better than complex sounds	L Demany, W Trost, M Serman, C Semal	F	3	9	27	PS	-	3	1	objective	RM ANOVA	main effect	d'	same	auditory d' music	4	3.5	yes	L Demany, W Trost, M Serman, C Semal	1	4	3	4
145	80	yes	2.40595	1.72	0.769	0.653	1	metric	1	money	Social	TRUE	2.1e-16	8.85e-06	http://dx.doi.org/10.1111/j.1467-9280.2008.02100.x	https://osf.io/76qc5/	_In_Group LoveÓ and _Out_Group HateÓ as Motives for Individual Participation in Intergroup Conflict: A New Game Paradigm	N Halevy, G Bornstein, L Sagiv	F	1	76	126	PS	-	76	1	objective	t-test	main effect	money IS	same		2.75	4	yes	N Halevy, G Bornstein, L Sagiv	1	3	4	4
146	30	no	1.71067	1.15	0.65	0.497	1	metric	1	time	Cognitiv	FALSE	0.00642054	0.0839504	http://dx.doi.org/10.1111/j.1467-9280.2008.02070.x.	https://osf.io/dncxa/	A word-order constraint on phonological activation	N Janssen, FX Alario, A Caramazza	t	1	14	15	PS	-	14	1	objective	dependent samples t-test	main effect	rt	same	e2 English speakers	5.33	5	no	N Janssen, FX Alario, A Caramazza	1	5	5	4
150	14	no	2.09308	0.43	0.723	0.208	1	metric	1	time	Cognitiv	.	0.00234447	0.380004	http://dx.doi.org/10.1111/j.1467-9280.2008.02044.x	https://osf.io/tf8ky/	Sensitivity to object viewpoint and action instructions during search for targets in the lower visual field	S Forti, GW Humphreys	F	1	13	7	PS	-	13	1	objective	RM ANOVA	interaction	fixation time	same		2.67	2.67	no	S Forti, GW Humphreys	1	3	3	4
153	8	no	3.37061	0.24	0.86	0.12	1	metric	1	space	Cognitiv	FALSE	0.00297164	0.758308	http://dx.doi.org/10.1111/j.1467-9280.2008.02049.x	https://osf.io/0aifq/	Extremal edge: a powerful cue to depth perception and figure-ground organization	SE Palmer, T Ghose	t	1	7	38	PS	-	7	1	objective	single sample t-test	trend	p(nearer), ?4 /subject/stimulus	same	study2 textrue	2.67	3	no	SE Palmer, T Ghose	1	3	3	4
155	53	no	0.652126	-0.07	0.31	-0.034	1	metric	1	time	Social	TRUE	0.0234148	0.777534	http://dx.doi.org/	https://osf.io/tg2wd/	Personality dominance and preferential use of the vertical dimension of space	SK Moeller, MD Robinson, DL Zabelina	r	#NULL!	#NULL!	33	PS		#NULL!	1	objective	correlation	correlation		opposite		4.4	3	no	SK Moeller, MD Robinson, DL Zabelina	1	4	3	2
158	40	yes	0.80904	0.9	0.375	0.411	1	metric	1	compLikert	Social	TRUE	0.0171825	3.46e-05	http://dx.doi.org/10.1111/j.1467-9280.2008.02042.x	https://osf.io/bk53t/	Conflict-triggered goal shielding: Response conflicts attenuate background monitoring for prospective memory cues.	T Goschke, G Dreisbach	F	1	38	45	PS	-	38	1	objective	ANOVA	interaction	pm error rates/3	same	errorXcopatibilitym relevance	3.5	3.25	yes	T Goschke, G Dreisbach	1	3	3	3
161	48	no	1.10322	0.36	0.483	0.178	1	metric	1	time	Cognitiv	TRUE	0.000665379	0.237042	http://dx.doi.org/10.1111/j.1467-9280.2008.02081.x	https://osf.io/sd7kg/	Detecting the snake in the grass: attention to fear-relevant stimuli by adults and young children.	V Lobue, JS DeLoache	F	1	44	143	PS	-	44	1	objective	between ANOVA	main effect	rt	same		2	3.67	no	V Lobue, JS DeLoache	1	2	4	4
167	18	no	1.4806	0.53	0.595	0.254	1	metric	1	time	Cognitiv	TRUE	0.00716983	0.241925	http://dx.doi.org/10.1111/j.1467-9280.2008.02051.x	https://osf.io/vwnit/	Head up, foot down: Object words orient attention to the objects' typical location.	Z Estes, M Verges, LW Barsalou	F	1	17	91	PS	-	17	1	objective	RM ANOVA	main effect	time	same	e1	5.2	4	no	Z Estes, M Verges, LW Barsalou	1	5	4	4
2	24	no	1.54365	0.47	0.611	0.23	1	metric	2	proportion	Cognitiv	FALSE	0.00117347	0.269558	http://dx.doi.org/10.1037/0278-7393.34.1.1	https://osf.io/rmvk5/	Now you see it, now you don't: repetition blindness for nonwords	AL Morris, ML Still	F	1	23	6	JEPLMC	repetition blindness, nonwords, lexical, sublexical, word recognition	23	1	objective	RM ANOVA	main effect	activation?p detect	same	no idea	3.28	2.86	no	AL Morris, ML Still	1	3	3	4
3	25	no	0.939026	-0.44	0.425	-0.215	1	metric	2	proportion	Cognitiv	TRUE	0.0304496	0.228989	http://dx.doi.org/10.1037/0278-7393.34.3.478	https://osf.io/4dvzb/	Working memory costs of task switching.	B Liefooghe, P Barrouillet, A Vandierendonck, V Camos	F	1	24	55	JEPLMC	task switching, working memory, resource sharing, complex span tasks	24	2	subjective	MANOVA	main effect	pr recall/72?	opposite	e4	2.5	3	no	B Liefooghe, P Barrouillet, A Vandierendonck, V Camos	1	2	3	3
4	240	no	0.470503	-0.01	0.229	-0.006	1	metric	2	proportion	Cognitiv	TRUE	0.00141669	0.920419	http://dx.doi.org/10.1037/0278-7393.34.1.230	https://osf.io/8j9cg/	Accelerated relearning after retrieval-induced forgetting: The benefit of being forgotten.	BC Storm, EL Bjork, RA Bjork	F	1	190	39	JEPLMC	retrieval-induced forgetting, inhibition, learning, memory, forgetting	190	1	objective	mixed ANOVA	interaction	n/48	opposite		4	4.33	no	BC Storm, EL Bjork, RA Bjork	1	4	4	2
5	32	no	1.03899	0.27	0.461	0.135	1	metric	2	proportion	Cognitiv	TRUE	0.00689115	0.355722	http://dx.doi.org/10.1037/0278-7393.34.1.237	https://osf.io/4xdkk/	The intermixed-blocked effect in human perceptual learning is not the consequence of trial spacing.	The intermixed-blocked effect in human perceptual learning is not the consequence of trial spacing.	F	1	31	36	JEPLMC	perceptual learning, spaced practice, memory, discrimination	31	1	objective	3.5	RM ANOVA	recall p	same		#NULL!	3	main effect	1	1	#NULL!	3	4
7	100	no	2.04542	0.26	0.715	0.131	1	metric	2	proportion	Cognitiv	TRUE	2e-17	0.313795	http://dx.doi.org/10.1037/0278-7393.34.1.219	https://osf.io/6n3bm/	Modeling distributions of immediate memory effects: No strategies needed?	CP Beaman, I Neath, AM Surprenant	t	1	99	12	JEPLMC	memory modeling, individual differences, immediate recall	99	1	objective	dependent samples t-test	main effect	accuracy word length n/60	same	e2	1.33	1.67	no	CP Beaman, I Neath, AM Surprenant	1	1	2	4
8	48	no	1.35537	-0.22	0.561	-0.111	1	metric	2	proportion	Cognitiv	FALSE	0.000200441	0.539999	http://dx.doi.org/10.1037/0278-7393.34.3.460	https://osf.io/c5pbg/	Stereotypes and retrieval-provoked illusory source recollections.	CS Dodson, J Darragh, A Williams	F	1	37	14	JEPLMC	source memory, stereotypes, remember, recollection, false memory	37	1	objective	ANOVA	interaction	n/16	opposite		3	3.75	no	CS Dodson, J Darragh, A Williams	1	3	4	4
12	48	no	0.361777	0.17	0.178	0.083	1	metric	2	proportion	Cognitiv	TRUE	0.0484071	0.198165	http://dx.doi.org/10.1037/0278-7393.34.1.243	https://osf.io/7rtcz/	When does between-sequence phonological similarity promote irrelevant sound disruption?	JE Marsh, F Vachon, DM Jones	F	2	92	12	JEPLMC	auditory distraction, phonological similarity, selective attention, free recall, serial recall	46	1	objective	mixed ANOVA	interaction	ccuracy n/15	same	taskXdistractor	1.75	2.75	no	JE Marsh, F Vachon, DM Jones	1	2	3	1
15	95	yes	0.397633	0.51	0.195	0.247	1	metric	2	proportion	Cognitiv	FALSE	0.0283737	5.05e-05	http://dx.doi.org/10.1037/0278-7393.34.3.514	https://osf.io/bscfe/	The Stroop effect: Why proportion congruent has nothing to do with congruency and everything to do with contingency.	JR Schmidt, D Besner	t	1	94	92	JEPLMC	contingency learning, Stroop, proportion congruent, ISPC, attention	94	1	objective	dependent samples t-test	main effect	stroop error n/72 per P	same	e2: errors	3	3.33	yes	JR Schmidt, D Besner	1	3	3	1
17	39	yes	0.640519	0.97	0.305	0.435	1	metric	2	proportion	Cognitiv	FALSE	0.000405826	1.37e-06	http://dx.doi.org/10.1037/0278-7393.34.1.186	https://osf.io/hp27x/	The ultimate sampling dilemma in experience-based decision making.	K Fiedler	F	2	76	28	JEPLMC	sampling, decision making, sampling bias, natural sampling, information search	38	2	subjective	RM ANOVA	interaction	proportion or proportion -true?	same	e2: providerXvalence interaction	2.75	2.5	yes	K Fiedler	1	3	2	2
20	96	no	0.459681	0.04	0.224	0.019	1	metric	2	proportion	Cognitiv	TRUE	0.0281724	0.841864	http://dx.doi.org/10.1037/0278-7393.34.2.408	https://osf.io/bzdr2/	Intentional forgetting is easier after two "shots" than one.	L Sahakyan, PF Delaney, ER Waldum	F	1	94	21	JEPLMC	directed forgetting, context change, list-strength effect, spacing effect	94	1	objective	mixed ANOVA	interaction	accuracy p correct	same	unclear	3.17	3.67	no	L Sahakyan, PF Delaney, ER Waldum	1	3	4	1
22	18	no	0.448897	0.13	0.219	0.065	1	metric	2	proportion	Cognitiv	TRUE	0.002218	0.716618	http://dx.doi.org/10.1037/0278-7393.34.2.302	https://osf.io/p9thw/	How does bilingualism improve executive control? A comparison of active and reactive inhibition mechanisms.	LS Colzato, MT Bajo, W van den Wildenberg, D Paolieri, S Nieuwenhuis, W La Heij, B Hommel	F	3	93	176	JEPLMC	bilingualism, inhibition, executive functions	31	1	objective	RM ANOVA	interaction	proportion correct lag3 blink	same	attention blink lag3	3.5	4.5	no	LS Colzato, MT Bajo, W van den Wildenberg, D Paolieri, S Nieuwenhuis, W La Heij, B Hommel	1	3	4	1
25	24	yes	0.742404	0.57	0.348	0.273	1	metric	2	proportion	Cognitiv	TRUE	6.83e-05	0.00173704	http://dx.doi.org/ http://dx.doi.org/10.1037/0278-7393.34.3.524	https://osf.io/k9gp6/	Learning correct responses and errors in the Hebb repetition effect: two faces of the same coin.	M Couture, D Lafond, S Tremblay	F	3	48	15	JEPLMC	Hebb repetition effect, implicit memory, sequence learning, serial recall, error analysis	16	1	objective	ANOVA	main effect	p reoeat error poisson?	same	expt	1.5	1.5	yes	M Couture, D Lafond, S Tremblay	1	1	1	2
29	8	yes	2.18731	1.98	0.738	0.704	1	metric	2	proportion	Cognitiv	FALSE	0.0232498	0.00233997	http://dx.doi.org/10.1037/0278-7393.34.2.399	https://osf.io/ujhlw/	Multidimensional visual statistical learning.	NB Turk-Browne, PJ Isola, BJ Scholl, TA Treat	t	1	7	61	JEPLMC	statistical learning, feature binding, objects, feature dimensions	7	1	objective	dependent samples t-test	main effect	n recalled/n=?	same	last 4b	2.25	3.25	yes	NB Turk-Browne, PJ Isola, BJ Scholl, TA Treat	1	2	3	4
36	24	yes	2.03958	1.87	0.714	0.682	1	metric	2	proportion	Cognitiv	FALSE	0.000190422	0.00047793	http://dx.doi.org/10.1037/0278-7393.34.1.80	https://osf.io/vmz2e/	An attention-based associative account of adjacent and nonadjacent dependency learning.	S Pacton, P Perruchet	F	1	20	72	JEPLMC	attention, statistical computation, associative learning, language	20	1	objective	mixed ANOVA	main effect	n/20 or n/5	same	expt4b	3	3.5	yes	S Pacton, P Perruchet	1	3	3	4
37	12	no	1.32054	0.75	0.551	0.35	1	metric	2	proportion	Cognitiv	FALSE	0.0508891	0.142093	http://dx.doi.org/10.1037/0278-7393.34.2.369	https://osf.io/0pxro/	Orienting attention in visual working memory reduces interference from memory probes.	T Makovski, R Sussman, YV Jiang	F	1	11	116	JEPLMC	visual working memory, visual attention, memory decay, memory interference, change detection	11	1	objective	RM ANOVA	interaction	accuracy ? N attempts=26	same	e3 interaction set size X cue	1.67	3	yes	T Makovski, R Sussman, YV Jiang	1	2	3	4
53	48	no	0.814067	0.15	0.377	0.077	1	metric	2	proportion	Social	TRUE	0.0305032	0.513076	http://dx.doi.org/10.1037/0022-3514.94.1.60	https://osf.io/wkgpq/	Individual differences in the regulation of intergroup bias: The role of conflict monitoring and neural signals for control.	DM Amodio, PG Devine, E Harmon-Jones	F	1	31	136	JPSP	prejudice, control, ERP, ERN, conflict monitoring	31	1	objective	mixed ANOVA	interaction	PD estimates base on prportions	same	study2 pns after bonferroni	4.67	3	no	DM Amodio, PG Devine, E Harmon-Jones	1	5	3	3
69	211	yes	#NULL!				1	metric	2	proportion	Social	TRUE	1e-06	#NULL!	http://dx.doi.org/10.1037/0022-3514.94.3.516	https://osf.io/qthf2/	The nonverbal expression of pride: Evidence for cross-cultural recognition.	JL Tracy, RW Robins	Chi	#NULL!	#NULL!	131	JPSP	pride, self-conscious emotion, cross-cultural, universal, emotion recognition	#NULL!	1	objective	binomial test	binomial test	pride recognition	same		2.6	3.4	yes	JL Tracy, RW Robins	1	3	3	#NULL!
71	375	no	0.455363	0.15	0.222	0.073	1	metric	2	proportion	Social	TRUE	1.41e-05	0.331896	http://dx.doi.org/10.1037/0022-3514.94.4.672	https://osf.io/7ux8p/	On the relative independence of thinking biases and cognitive ability.	KE Stanovich, RF West	t	1	373	291	JPSP	naming; response exclusion hypothesis	373	1	objective	independent samples t-test	main effect	4 card test	same	4 card tesp p.	2.71	3	no	KE Stanovich, RF West	1	3	3	1
73	37	yes	0.682587	0.41	0.323	0.2	1	metric	2	proportion	Social	FALSE	0.049746	0.0284597	http://dx.doi.org/10.1037/0022-3514.94.5.871	https://osf.io/nhwv5/	Distinguishing between silent and vocal minorities: Not all deviants feel marginal.	KR Morrison, DT Miller	Chi2	1	#NULL!	25	JPSP	minorities, deviance, social norms	#NULL!	1	objective	Pearson's Chi-squared test	main effect	p display bumper	same		1.33	2.33	yes	KR Morrison, DT Miller	1	1	2	2
84	52	yes	1.16397	0.45	0.503	0.218	1	metric	2	proportion	Social	TRUE	0.000282953	0.00770839	http://dx.doi.org/10.1037/0022-3514.94.2.94.2.231	https://osf.io/v8vft/	Selective exposure and information quantity: How different information quantities moderate decision makers' preference for consistent and inconsistent information.	P Fischer, S Schulz-Hardt, D Frey	Chi2	1	#NULL!	65	JPSP	information seeking, selective exposure, information quantity, selection criterion, information direction	#NULL!	1	objective	Pearson's Chi-squared test	interaction	binary decision	same	overall table?	3	4	yes	P Fischer, S Schulz-Hardt, D Frey	1	3	4	4
89	163	yes	0.282785	0.06	0.14	0.029	1	metric	2	proportion	Social	FALSE	0.477948	0.881922	http://dx.doi.org/10.1037/0022-3514.94.2.245	https://osf.io/ng6cc/	Sex differences in mate preferences revisited: Do people know what they initially desire in a romantic partner?	PW Eastwick, EJ Finkel	t	1	26	202	JPSP		26	2	subjective	Meta-analytic summary of interaction effects in 14 multilevel models	interaction	romantic interest	same	all +meta analysis	3.67	3.67	yes	PW Eastwick, EJ Finkel	0	4	4	1
104	236	no	0.256073	0.04	0.127	0.018	1	metric	2	proportion	Social	TRUE	0.0503429	0.533881	http://dx.doi.org/ 10.1111/j.1467-9280.2008.02062.x	https://osf.io/kegmc/	Effects of fluency on psychological distance and mental construal (or why New York is a large city, but New York is a civilized jungle).	AL Alter, DM Oppenheimer	Chi2	1	#NULL!	109	PS	-	#NULL!	1	objective	Pearson's Chi-squared test	main effect	p prefer concrete	same	study2b	2	3	no	AL Alter, DM Oppenheimer	1	2	3	1
106	36	no	0.826695	-0.46	0.382	-0.223	1	metric	2	proportion	Cognitiv	FALSE	0.0215955	0.132031	http://dx.doi.org/10.1111/j.1467-9280.2008.02066.x	https://osf.io/iajp5/	More than meets the eye: the role of language in binding and maintaining feature conjunctions.	B Dessalegn, B Landau	F	1	34	52	PS	-	34	1	objective	independent samples t-test	main effect	accuracy n/3*8	same	e4: accuracyv verbal cue	2	3.33	no	B Dessalegn, B Landau	1	2	3	3
114	32	yes	1.39107	1.72	0.571	0.653	1	metric	2	proportion	Social	FALSE	0.000647885	5.14e-05	http://dx.doi.org/ 10.1111/j.1467-9280.2008.02043.x	https://osf.io/yaeu7/	Age-related changes in the episodic simulation of future events	DR Addis, AT Wong, DL Schacter	F	1	30	248	PS	-	30	1	objective	RM ANOVA	main effect	n/3	same	p remember/3	2.8	3.6	yes	DR Addis, AT Wong, DL Schacter	1	3	4	4
115	32	no	1.16087	-1.01	0.502	-0.45	1	metric	2	proportion	Cognitiv	FALSE	0.00292708	0.191701	http://dx.doi.org/10.1111/j.1467-9280.2008.02069.x	https://osf.io/aczvt/	Preschoolers' perspective taking in word learning: do they blindly follow eye gaze?	E Nurmsoo, P Bloom	t	1	31	22	PS	-	31	1	objective	dependent samples t-test	main effect	p chocie	opposite	hidden object. Eplication silly	2.8	3.8	no	E Nurmsoo, P Bloom	1	3	4	4
117	12	yes	0.264277	0.24	0.131	0.121	1	metric	2	proportion	Cognitiv	FALSE	0	0	http://dx.doi.org/10.1111/j.1467-9280.2008.02046.x	https://osf.io/rzjvn/	Temporal selection is suppressed, delayed, and diffused during the attentional blink.	E Vul, M Nieuwenstein, N Kanwisher	F	18	660	53	PS		36.6667	1	objective	ANOVA	interaction	n/8 detectd	same		4	2.5	yes	E Vul, M Nieuwenstein, N Kanwisher	1	4	2	1
118	115	no	0.43815	-0.1	0.214	-0.049	1	metric	2	proportion	Social	TRUE	0.0230514	0.539025	10.1111/j.1467-9280.2008.02077.x	https://osf.io/3h29d/	Toward a physiology of dual-process reasoning and judgment: lemonade, willpower, and expensive rule-based analysis.	EJ Masicampo, RF Baumeister	F	1	111	202	PS		111	2	subjective	between ANOVA	focused interaction contrast	n/2	opposite		4.5	3.75	no	EJ Masicampo, RF Baumeister	1	4	4	1
133	24	yes	0.996611	0.93	0.446	0.423	1	metric	2	proportion	Cognitiv	FALSE	0.0255705	0.00724255	http://dx.doi.org/0.1111/j.1467-9280.2008.02064.x	https://osf.io/jhkpe/	Adaptive memory: The comparative value of survival processing.	JS Nairne, JN Pandeirada, SR Thompson	F	1	23	191	PS	-	23	1	objective	RM ANOVA	main effect	memory n/16	same	study2 survival v other	2.25	3.25	yes	JS Nairne, JN Pandeirada, SR Thompson	1	2	3	3
136	30	no	1.14855	0.21	0.498	0.102	1	metric	2	proportion	Social	FALSE	0.0050869	0.444536	http://dx.doi.org10.1111/j.1467-9280.2008.02045.x	https://osf.io/i29mh/	The value of believing in free will: Encouraging a belief in determinism increases cheating.	KD Vohs, JW Schooler	t	1	28	341	PS	-	28	1	objective	independent samples t-test	main effect	p(cheat) n/20	same		3.75	3.75	no	KD Vohs, JW Schooler	1	4	4	4
142	82	yes	1.47292	1.54	0.593	0.61	1	metric	2	proportion	Social	TRUE	0	0	http://dx.doi.org/10.1111/j.1467-9280.2008.02088.x	https://osf.io/k4y9i/	Hedonic and instrumental motives in anger regulation.	M Tamir, C Mitchell, JJ Gross	F	2	162	138	PS		81	2	subjective	RM ANOVA	interaction	ord1-7,ord1-5, prefeence	same		1.5	2.5	yes	M Tamir, C Mitchell, JJ Gross	1	1	2	4
165	56	no	0.592392	-0.36	0.284	-0.175	1	metric	2	proportion	Social	TRUE	0.0336972	0.210207	http://dx.doi.org/10.1111/j.1467-9280.2008.02039.x	https://osf.io/q7f6w/	The value heuristic in judgments of relative frequency.	X Dai, K Wertenbroch, CM Brendl	Chi2	1	#NULL!	28	PS	-	#NULL!	1	objective	Pearson's Chi-squared test	main effect	proportiion	opposite		3.11	2.94	no	X Dai, K Wertenbroch, CM Brendl	1	3	3	2
43	67	no	0.739978	0.33	0.347	0.161	2	rating	3	06cat	Social	FALSE	0.000146111	0.146902	http://dx.doi.org/10.1037/0022-3514.95.1.76	https://osf.io/pz0my/	The rejection of moral rebels: Resenting those who do the right thing.	B Monin, PJ Sawyer, MJ Marquez	F	2	64	88	JPSP	moral rebels, whistleblowers, implicit moral reproach, resentment, self-affirmation	32	2	subjective	ANOVA, omnibus	main effect	positive feeling various fro ratings	same	no idea	3.75	3.75	no	B Monin, PJ Sawyer, MJ Marquez	1	4	4	2
44	70	yes	0.752137	0.3	0.352	0.15	2	rating	3	04cat	Social	FALSE	0.00300088	0.0453208	http://dx.doi.org/10.1037/0022-3514.94.1.16	https://osf.io/rc6mv/	Why do implicit and explicit attitude tests diverge? The role of structural fit.	BK Payne, MA Burkley, MB Stokes	t	1	67	165	JPSP	implicit, attitude, automatic, measurement, prejudice	67	2	subjective	hierachical multiple linear regression	correlation	rating 5pt	same	study 4	3	4	yes	BK Payne, MA Burkley, MB Stokes	1	3	4	3
46	230047	yes	0.0460122	0.05	0.023	0.024	2	rating	3	sum	Social	FALSE	0	0	http://dx.doi.org/10.1037/0022-3514.94.4.718	https://osf.io/kez47/	The developmental psychometrics of big five self-reports: Acquiescence, factor structure, coherence, and differentiation from ages 10 to 20.	CJ Soto, OP John, SD Gosling, J Potter	F	21	230025	132	JPSP	five-factor model, personality structure, reliability, validity	10953.6	2	subjective	Levenes test for equality of variance	interaction	44x1-5 or 32x1-5	same		2.75	2.75	yes	CJ Soto, OP John, SD Gosling, J Potter	1	3	3	0
55	57	no	0.472672	0.13	0.23	0.066	2	rating	3	03cat	Social	TRUE	0.0490363	0.741794	http://dx.doi.org/10.1037/0022-3514.94.1.1	https://osf.io/su6bm/	Left frontal cortical activation and spreading of alternatives: Tests of the action-based model of dissonance.	E Harmon-Jones, C Harmon-Jones, M Fearn, JD Sigelman, P Johnson	F	2	54	103	JPSP	cognitive dissonance, action-based model, approach motivation, asymmetrical frontal cortical activity, neurofeedback	27	2	subjective	RM ANOVA	interaction	e2 attitude ?1-10	same		3.5	3.75	no	E Harmon-Jones, C Harmon-Jones, M Fearn, JD Sigelman, P Johnson	1	3	4	2
58	186	no	0.338757	0.07	0.167	0.037	2	rating	3	03cat	Social	FALSE	0.0232217	0.540253	http://dx.doi.org/10.1037/0022-3514.95.2.420	https://osf.io/ke43j/	Walking on eggshells: How expressing relationship insecurities perpetuates them.	EP Lemay, MS Clark	F	1	182	40	JPSP	close relationships, egocentrism, relationship security, acceptance, emotion expression	182	2	subjective	RM ANOVA	interaction	rated happiness	same		2.33	2.67	no	EP Lemay, MS Clark	1	2	3	1
59	153	yes	#NULL!				2	rating	3	sum	Social	.	0.0001	#NULL!	http://dx.doi.org/10.1037/0022-3514.94.4.647	https://osf.io/h84qd/	How the head liberates the heart: Projection of communal responsiveness guides relationship promotion.	EP Lemay, MS Clark	b	#NULL!	#NULL!	66	JPSP	projection of responsiveness, assumed similarity, social support, communal relationships,self-disclosure	#NULL!	2	subjective	multilevel model	regression	partenr responsive sum 3*6, range 1-18	same	partenr responsive	2	3	yes	EP Lemay, MS Clark	1	2	3	#NULL!
61	110	no	0.451051	-0.01	0.22	-0.005	2	rating	3	07cat	Social	FALSE	0.0211214	0.944257	http://dx.doi.org/10.1037/0022-3514.94.1.158	https://osf.io/sq8k9/	Poignancy: Mixed emotional experience in the face of meaningful endings.	H Ersner-Hershfield, JA Mikels, SJ Sullivan, LL Carstensen	t	1	108	80	JPSP	mixed emotions, poignancy, endings, aging, socioemotional selectivity theory	108	2	subjective	independent-samples t-test	main effect	ord1-7 min(happy7,sad7)	opposite		2	2.75	no	H Ersner-Hershfield, JA Mikels, SJ Sullivan, LL Carstensen	1	2	3	1
64	82	no	0.939026	0.23	0.425	0.114	2	rating	3	sum	Social	FALSE	3.81e-08	0.425841	http://dx.doi.org/10.1037/0022-3514.94.4.579	https://osf.io/mxryb/	The effect of global versus local processing styles on assimilation versus contrast in social judgment.	J F_rster, N Liberman, S Kuschel	F	2	76	113	JPSP	assimilation and contrast; exclusion versus inclusion; processing styles When primed	38	2	subjective	ANOVA	interaction	agressivenes rating. Sum 2x1-9, 17 pt scales	same	e1 interaction	3	3	no	J F_rster, N Liberman, S Kuschel	1	3	3	3
65	45	no	0.958006	0.02	0.432	0.012	2	rating	3	sum	Social	FALSE	0.00383068	0.893479	http://dx.doi.org/10.1037/0022-3514.94.3.495	https://osf.io/imrx2/	Not so innocent: Does seeing one's own capacity for wrongdoing predict forgiveness?	JJ Exline, RF Baumeister, AL Zell, AJ Kraft, CV Witvliet	F	1	41	81	JPSP	forgiveness, vengefulness, humility, empathy, gender	41	2	subjective	ANOVA	interaction	vengefulnesstrim-18-r validated 18*5	same	study? 2 (priming or no priming) x 2 (gender) interaction of the effect of priming on vengefulness.	3.6	4	no	JJ Exline, RF Baumeister, AL Zell, AJ Kraft, CV Witvliet	1	4	4	3
68	122	no	0.378607	0.01	0.186	0.003	2	rating	3	11cat	Social	FALSE	0.0439104	0.96437	http://dx.doi.org/10.1037/0022-3514.95.2.293	https://osf.io/sg3su/	Why people are reluctant to tempt fate.	JL Risen, T Gilovich	F	1	116	59	JPSP	tempt fate, magical thinking, accessibility, negativity	116	2	subjective	ANOVA	interaction	likelihood	same	study6 loaxXcharacter behaviour	4	5.33	No	JL Risen, T Gilovich	1	4	5	1
72	261	no	0.425302	0.09	0.208	0.044	2	rating	3	sum	Social	FALSE	0.000773087	0.484586	http://dx.doi.org/10.1037/0022-3514.94.2.94.2.196	https://osf.io/2gx4k/	Opening the mind to close it: Considering a message in light of important values increases message processing and later resistance to change.	KL Blankenship, DT Wegener	F	1	257	37	JPSP	values, information processing, resistance to persuasion	257	2	subjective	ANOVA	interaction	argument qulaity 5 1-9 items	same		2.32	3.18	no	KL Blankenship, DT Wegener	1	2	3	1
80	46	no	0.53852	0.31	0.26	0.155	2	rating	3	sum	Social	TRUE	0.044071	0.190468	http://dx.doi.org/10.1037/0022-3514.94.3.396	https://osf.io/79dey/	The effects of an implemental mind-set on attitude strength.	MD Henderson, Y de Liver, PM Gollwitzer	F	2	43	27	JPSP	extremity, ambivalence, accessibility, mind-set, attitude strength	21.5	2	subjective	ANOVA	main effect	attitude extremity coded qualitiative frequncy -1 to 1	same	who knows	3	3	no	MD Henderson, Y de Liver, PM Gollwitzer	1	3	3	2
81	94	no	0.556352	-0.21	0.268	-0.102	2	rating	3	sum	Social	FALSE	0.00971976	0.23383	http://dx.doi.org/10.1037/0022-3514.94.1.116	https://osf.io/xse7q/	A needs-based model of reconciliation: Satisfying the differential emotional needs of victim and perpetrator as a key to promoting reconciliation.	N Shnabel, A Nadler	F	1	90	138	JPSP	reconciliation, conflict resolution, emotional needs, victims, perpetrators	90	2	subjective	between ANOVA	interaction	various sum 1-7	opposite	unclear	2	3.33	no	N Shnabel, A Nadler	1	2	3	2
82	50	no	0.628971	0.56	0.3	0.27	2	rating	3	07cat	Social	TRUE	0.0338411	0.086	http://dx.doi.org/10.1111/j.1467-9280.2008.02054.x	https://osf.io/r5gpv/	The face of success: inferences from chief executive officers' appearance predict company profits.	NO Rule, N Ambady	r	41	#NULL!	141	PS	-	#NULL!	2	subjective	partial correlation	correlation	1-7 scale	same	profit, revenue	3.75	4	no	NO Rule, N Ambady	1	4	4	2
93	91	no	0.668476	-0.27	0.317	-0.135	2	rating	3	sum	Social	FALSE	0.00307124	0.264965	http://dx.doi.org/10.1037/0022-3514.94.3.429	https://osf.io/cxmf6/	Balancing connectedness and self-protection goals in close relationships: A levels-of-processing perspective on risk regulation.	SL Murray, JL Derrick, S Leder, JG Holmes	t	1	83	117	JPSP	relationships, risk, connectedness, self-protection	83	2	subjective	hierarchical regression analyses	interaction	partner regard sum 12 7 points	opposite		1.4	2.6	no	SL Murray, JL Derrick, S Leder, JG Holmes	1	1	3	2
97	90	no	0.816586	-0.07	0.378	-0.037	2	rating	3	sum	Social	FALSE	0.000819277	0.154431	http://dx.doi.org/10.1037/0022-3514.94.4.615	https://osf.io/etg7c/	Social identity contingencies: How diversity cues signal threat or safety for African Americans in mainstream institutions.	V Purdie-Vaughns, CM Steele, PG Davies, R Ditlmann, JR Crosby	F	1	73	240	JPSP	identity threat, African Americans, diversity, stigma some sort	73	2	subjective	ANOVA	interaction	trust rating 11x7point lIkert	opposite		2.6	3.4	No	V Purdie-Vaughns, CM Steele, PG Davies, R Ditlmann, JR Crosby	1	3	3	3
113	126	yes	1.85994	2.37	0.681	0.764	2	rating	3	09cat	Social	FALSE	0	0	http://dx.doi.org/10.1111/j.1467-9280.2008.02089.x	https://osf.io/qlzap/	Prescribed optimism: Is it right to be wrong about the future?	DA Armor, C Massey, AM Sackett	t	1	124	32	PS	383	124	2	subjective	single sample t-test	main effect	ord1-9	same		2.2	3	yes	DA Armor, C Massey, AM Sackett	1	2	3	4
124	36	no	0.831769	-0.07	0.384	-0.034	2	rating	3	sum	Social	FALSE	0.0206773	0.778157	http://dx.doi.org/10.1111/j.1467-9280.2008.02040.x	https://osf.io/fxqsk/	Loving those who justify inequality: the effects of system threat on attraction to women who embody benevolent sexist ideals.	GP Lau, AC Kay, SJ Spencer	F	1	34	54	PS		34	2	subjective	ANOVA	interaction	56 8xratings1-7	opposite		4	3	no	GP Lau, AC Kay, SJ Spencer	1	4	3	3
134	119	yes	0.429579	1.15	0.21	0.5	2	rating	3	sum	Social	FALSE	0.023	2.4e-16	http://dx.doi.org/0.1111/j.1467-9280.2008.02095.x	https://osf.io/5dx4v/	Is happiness having what you want, wanting what you have, or both?	JT Larsen, AR McKibban	t	1	115	22	PS	-	115	2	subjective	Partial correlation	correlation	happiness	same	e2	2.67	4	yes	JT Larsen, AR McKibban	1	3	4	1
140	84	no	0.481364	0.09	0.234	0.044	2	rating	3	sum	Social	FALSE	0.00920593	0.786998	http://dx.doi.org/10.1111/j.1467-9280.2008.02084.x	https://osf.io/vnsqg/	Keeping one's distance: The influence of spatial distance cues on affect and evaluation.	LE Williams, JA Bargh	F	2	81	219	PS	-	40.5	2	subjective	ANOVA	main effect	mena of 3 7point scale	same	family	4.6	3.6	no	LE Williams, JA Bargh	1	5	4	2
143	57	no	0.351297	0.12	0.173	0.062	2	rating	3	sum	Social	FALSE	0.00765485	0.677581	http://dx.doi.org/10.1111/j.1467-9280.2008.02056.x	https://osf.io/yuybh/	Creating social connection through inferential reproduction: Loneliness and perceived agency in gadgets, gods, and greyhounds.	N Epley, S Akalis, A Waytz, JT Cacioppo	F	4	108	185	PS	-	27	2	subjective	mixed ANOVA	interaction	rating believe supernatura;, p(supernatural pets)	same	study 3not clear	3.4	2.8	no	N Epley, S Akalis, A Waytz, JT Cacioppo	1	3	3	1
148	208	no	0.384938	-0.06	0.189	-0.03	2	rating	3	11cat	Social	FALSE	0.00809203	0.627521	10.1111/j.1467-9280.2008.02060.x	https://osf.io/blcj6/	The Best Men Are (Not Always) Already Taken: Female Preference for Single Versus Attached Males Depends on Conception Risk	P Bressan, D Stranieri	F	1	194	20	PS		194	2	subjective	RM ANOVA	interaction	ord1-11	opposite		3.5	3.6	no	P Bressan, D Stranieri	1	3	4	1
149	208	no	0.384938	0.04	0.189	0.018	2	rating	3	11cat	Social	FALSE	0.00809203	0.746126	http://dx.doi.org/10.1111/j.1467-9280.2008.02060.x	https://osf.io/blcj6/	The Best Men Are (Not Always) Already Taken: Female Preference for Single Versus Attached Males Depends on Conception Risk	P Bressan, D Stranieri	F	1	194	20	PS	-	194	2	subjective	RM ANOVA	interaction	attractivenss rating rpresented as preference	same		3.5	3.6	no	P Bressan, D Stranieri	1	3	4	1
151	43	no	0.872872	0.01	0.4	0.003	2	rating	3	sum	Social	FALSE	0.00786697	0.974824	http://dx.doi.org/ 10.1111/j.1467-9280.2008.02227.x	https://osf.io/apidb/	With a clean conscience: Cleanliness reduces the severity of moral judgments.	S Schnall, J Benton, S Harvey	F	1	41	246	PS	-	41	2	subjective	between ANOVA	main effect	morality ratingsum6x0-9	same	unclear	5	4	no	S Schnall, J Benton, S Harvey	1	5	4	3
154	70	no	0.952561	0.22	0.43	0.11	2	rating	3	sum	Social	TRUE	0.0002	0.6905					r	#NULL!	#NULL!	#NULL!	PS		#NULL!	2	subjective				same		#NULL!	#NULL!			1	#NULL!	#NULL!	3

## Sheet: OSC_Codebook
VariableName	Description	Values	Note	Use	Source
StudyNumber	OSC identity			Tables 1,2, Fig1, Text	OSC
N	Number of participants			Not used	OSC
Replicate_pR	Replicationpp-null category	No, p-null >.05; Yes, p-null < = .05		Table 1, Text	OSC
EffectOriginalD	Cohen's d from original			Table 2, Fig 1, Text	This Ms.
EffectReplicationD	Cohen's d from replication			Table 2, Fig 1, Text	This Ms.
EffectOriginal_R	Correlation from original			Not used	OSC
EffectReplication_R	Correlation from replication			Not used	OSC
ScaleCat	Scale category	1 = metric, 2 =rating		Table 1. Text	This Ms.
Scale	Scale identity	Metric =unbounded or proportion, rating		Identity only	This Ms.
MeasureCat	Measure type category	1 = unbounded, 2 =proportion, 3=rating		Tables 1,2, Fig1, Text	This Ms.
MeasureName	Measure type ID	unbounded, proprotion, rating		Identity only	This Ms.
DisciplineCat	Discipline	Cognitive, Social		Table 2, Fig1, Text	This Ms.
GilbertQual	Original authors' assessment	False= lower quality, True = higher quality		Text	Gilbert et al.
Original_p_null	Value of p-null original			Not used	OSC
Replication_p_null	Value of p-null replciation			Not used	OSC
DoI	URL for original study			Not used	OSC
ProjectURL	URL for project		Includes repliaction data.	Not used	OSC
Title_O	Original Title			Not used	OSC
Authors_O	Original Authors			Not used	OSC
statistic	Statistic used in orginal		Extracted from OSC colum	Not used	OSC
df1Original	df1 original		Extracted from OSC colum	Not used	OSC
df2Original	df2 original		Extracted from OSC colum	Not used	OSC
CitationcountpaperO	See OSC data			Not used	OSC
Journal_O	See OSC data			Not used	OSC
Tag	See OSC data			Not used	OSC
df2perdf1	See OSC data			Not used	OSC
ObjectivCat	See OSC data	1=objective, 2=subjective		Not used	This Ms.
Objectivity	See OSC data	objective, subjective		Text	This Ms.
Typeofanalysis_R	See OSC data			Not used	OSC
Typeofeffect_R	See OSC data			Not used	OSC
Responsemeasure	See OSC data			Not used	OSC
DirectionR	See OSC data			Not used	OSC
exptreplicated	See OSC data			Not used	OSC
Surprisingresult_O	See OSC data			Not used	OSC
Excitingresult_O	See OSC data			Not used	OSC
Replicate_R	See OSC data			Not used	OSC
Authors_O_A	See OSC data			Not used	OSC
filter_$	See OSC data			Not used	OSC
SurpriseCat	See OSC data			Not used	OSC
ExciteCat	See OSC data			Not used	OSC
EffectCategoryOriginal5	See OSC data			Not used	OSC

## Sheet: MLP_Data23May
Site	Study	USorIntl	MeasureCat	MeasureName	p_nullCategory	p_null	EffectSizeCohendRepeated	Nparticipants	StatisticName	StatisticValue	df	EffectSizeOriginal	Nexcluded	PercentExcluded	TransformationNotes	Outliers	Recruit
abington	Anchoring1		1	unbounded	1	3.22224e-05	1.10297	68	t_test	4.50243	59.9875	0.93	16	19.0476	DVs have been rank-transformed	Dropped responses outside the anchors, and uninterpretable or written responses (e.g. range estimates)	Institution
abington	Anchoring2		1	unbounded	1	3.2e-16	2.86716	75	t_test	12.243	47.6119	0.93	9	10.7143	DVs have been rank-transformed	Dropped responses outside the anchors, and uninterpretable or written responses (e.g. range estimates)	Institution
abington	Anchoring3		1	unbounded	1	1.4e-16	2.52924	73	t_test	10.8062	70.9059	0.93	11	13.0952	DVs have been rank-transformed	Dropped responses outside the anchors, and uninterpretable or written responses (e.g. range estimates)	Institution
abington	Anchoring4		1	unbounded	1	0	2.14	75	t_test	9.56	72.83	0.93	9	10.7
abington	Gambler'sFallacy		1	unbounded	1	0.0105437	0.596236	80	t_test	2.66645	46.652	0.69	4	4.7619	Transformation Notes	Outlier notes	Institution
abington	AllowedForbidden		2	proprotion	1	1.6706e-10	1.92	82	ChiSquare	40.8183	1	0.65	2	2.38095			Institution
abington	GainLoss		2	proprotion	1	0.015296	0.55	83	ChiSquare	5.88205	1	1.13	1	1.19048			Institution
abington	Reciprocity		2	proprotion	0	0.575119	0.12	84	ChiSquare	0.314192	1	0.16	0	0			Institution
abington	Scales		2	proprotion	0	0.190174	0.29467	79	ChiSquare	1.71627	1	0.5	5	5.95238			Institution
abington	FlagPriming	US	3	rating	0	0.754219	0.0695652	83	t_test	0.314215	76.1138	0.5	1	1.19048		Excluded those who did not provide time estimates for all four flag-priming images, or who did not estimate the time for at least one no-flag (control) image.	Institution
abington	IATcorrelation		3	rating	0	0.100699	0.389165	75	correlation	1.66251	73	0.93	9	10.7143		Participants who did not respond to a particular item for both math and arts explicit attitudes have been excluded from analysis	Institution
abington	ImaginedContact		3	rating	0	0.610539	0.114378	84	t_test	0.511671	68.3517	0.86	0	0			50
abington	Math_ArtGender		3	rating	1	0.00208157	0.8	77	t_test	3.272	44.93	1.01	7	8.33333		Excluded participants with > 40% errors in any block or overall error rate > 30%	Institution
abington	MoneyPriming		3	rating	0	0.976297	-0.0197906	84	t_test	-0.0298151	72.7067	0.8	0	0		s	Institution
abington	QuoteAttribution		3	rating	0	0.327785	0.21781	84	t_test	0.98519	73.9376	0	0	0			Institution
abington	SunkCosts		3	ratings	1	0.00811556	0.572529	84	t_test	2.72616	69.9133	0.227913	0	0			Institution
brasilia	Anchoring1		1	unbounded	1	5.57832e-06	1.2045	73	t_test	5.01075	57.6245	0.93	47	39.1667	DVs have been rank-transformed	Dropped responses outside the anchors, and uninterpretable or written responses (e.g. range estimates)	Institution
brasilia	Anchoring2		1	unbounded	1	2.82386e-12	2.34425	58	t_test	8.92134	55.7244	0.93	62	51.6667	DVs have been rank-transformed	Dropped responses outside the anchors, and uninterpretable or written responses (e.g. range estimates)	Institution
brasilia	Anchoring3		1	unbounded	1	1.12e-15	2.48631	76	t_test	10.6233	63.1015	0.93	44	36.6667	DVs have been rank-transformed	Dropped responses outside the anchors, and uninterpretable or written responses (e.g. range estimates)	Institution
brasilia	Anchoring4		1	unbounded	1	7.8314e-13	1.99325	78	t_test	8.76994	69.3544	0.93	42	35	DVs have been rank-transformed	Dropped responses outside the anchors, and uninterpretable or written responses (e.g. range estimates)	Institution
brasilia	Gambler'sFallacy		1	unbounded	1	0.0470778	0.367601	114	t_test	2.01095	98.4915	0.69	6	5	Transformation Notes	Outlier notes	Institution
brasilia	AllowedForbidden		2	proprotion	1	6.32e-15	2.06	120	ChiSquare	60.8009	1	0.65	0	0			Institution
brasilia	GainLoss		2	proprotion	1	0.00530748	0.53	118	ChiSquare	7.77158	1	1.13	2	1.66667			Institution
brasilia	Reciprocity		2	proprotion	0	0.0713698	0.33	120	ChiSquare	3.25123	1	0.16	0	0			Institution
brasilia	Scales		2	proprotion	1	1.12495e-05	0.9568	113	ChiSquare	19.2866	1	0.5	7	5.83333			Institution
brasilia	FlagPriming	I	3	rating	0	0.988948	-0.00255133	120	t_test	-0.0138836	112.199	0.5	0	0		Excluded those who did not provide time estimates for all four flag-priming images, or who did not estimate the time for at least one no-flag (control) image.	Institution
brasilia	IATcorrelation		3	rating	1	1.12245e-06	0.988264	111	correlation	5.15889	109	0.93	9	7.5		Participants who did not respond to a particular item for both math and arts explicit attitudes have been excluded from analysis	Institution
brasilia	ImaginedContact		3	rating	0	0.651581	0.0826577	120	t_test	0.452731	117.991	0.86	0	0			56
brasilia	Math_ArtGender		3	rating	0	0.0646308	0.36	113	t_test	1.871	89.066	1.01	7	5.83333		Excluded participants with > 40% errors in any block or overall error rate > 30%	Institution
brasilia	MoneyPriming		3	rating	0	0.336818	0.176387	120	t_test	0.964468	116.431	0.8	0	0		Participants who failed to provide a response to at least six of the eight system justification items (11) have been excluded form the analyses.	Institution
brasilia	QuoteAttribution		3	rating	0	0.356322	0.183583	119	t_test	0.928623	69.9614	0	1	0.833333			Institution
brasilia	SunkCosts		3	ratings	0	0.20415	0.235853	120	t_test	1.27777	105.402	0.227913	0	0			Institution
charles	Anchoring1		1	unbounded	1	0.000257989	0.948911	67	t_test	3.87338	63.306	0.93	17	20.2381	DVs have been rank-transformed	Dropped responses outside the anchors, and uninterpretable or written responses (e.g. range estimates)	Institution
charles	Anchoring2		1	unbounded	1	1.26739e-07	1.569	65	t_test	6.15255	50.4066	0.93	19	22.619	DVs have been rank-transformed	Dropped responses outside the anchors, and uninterpretable or written responses (e.g. range estimates)	Institution
charles	Anchoring3		1	unbounded	1	0.000595388	0.785764	83	t_test	3.57604	80.3804	0.93	1	1.19048	DVs have been rank-transformed	Dropped responses outside the anchors, and uninterpretable or written responses (e.g. range estimates)	Institution
charles	Anchoring4		1	unbounded	1	1.6661e-13	2.15523	73	t_test	9.17009	68.4385	0.93	11	13.0952	DVs have been rank-transformed	Dropped responses outside the anchors, and uninterpretable or written responses (e.g. range estimates)	Institution
charles	Gambler'sFallacy		1	unbounded	1	0.00378497	0.818829	72	t_test	3.123	32.9545	0.69	12	14.2857	Transformation Notes	Outlier notes	Institution
charles	AllowedForbidden		2	proprotion	1	3.65169e-08	1.49	84	ChiSquare	30.3262	1	0.65	0	0			Institution
charles	GainLoss		2	proprotion	0	0.669906	0.1	83	ChiSquare	0.181713	1	1.13	1	1.19048			Institution
charles	Reciprocity		2	proprotion	0	0.101216	0.36	83	ChiSquare	2.68628	1	0.16	1	1.19048			Institution
charles	Scales		2	proprotion	1	0.0177197	0.54319	78	ChiSquare	5.62365	1	0.5	6	7.14286			Institution
charles	FlagPriming	I	3	rating	0	0.894446	-0.0299024	84	t_test	-0.133193	66.2808	0.5	0	0		Excluded those who did not provide time estimates for all four flag-priming images, or who did not estimate the time for at least one no-flag (control) image.	Institution
charles	IATcorrelation		3	rating	1	0.0118075	0.587859	79	correlation	2.57922	77	0.93	5	5.95238		Participants who did not respond to a particular item for both math and arts explicit attitudes have been excluded from analysis	Institution
charles	ImaginedContact		3	rating	0	0.965326	-0.00954359	84	t_test	-0.0436075	80.0062	0.86	0	0			49
charles	Math_ArtGender		3	rating	1	0.00110617	0.91	80	t_test	3.555	35.471	1.01	4	4.7619		Excluded participants with > 40% errors in any block or overall error rate > 30%	Institution
charles	MoneyPriming		3	rating	0	0.508187	-0.146999	84	t_test	-0.664891	74.355	0.8	0	0		Participants who failed to provide a response to at least six of the eight system justification items (11) have been excluded form the analyses.	Institution
charles	QuoteAttribution		3	rating	0	0.19225	0.287892	84	t_test	1.31519	79.9436	0	0	0			Institution
charles	SunkCosts		3	ratings	1	0.0281894	0.480862	84	t_test	2.23473	82	0.227913	0	0			Institution
conncoll	Anchoring1		1	unbounded	1	9.769e-14	1.99493	82	t_test	9.04621	77.2649	0.93	13	13.6842	DVs have been rank-transformed	Dropped responses outside the anchors, and uninterpretable or written responses (e.g. range estimates)	Institution
conncoll	Anchoring2		1	unbounded	1	1.998e-13	2.04669	78	t_test	9.03792	71.9322	0.93	17	17.8947	DVs have been rank-transformed	Dropped responses outside the anchors, and uninterpretable or written responses (e.g. range estimates)	Institution
conncoll	Anchoring3		1	unbounded	1	1.2874e-12	2.02666	84	t_test	9.00779	58.9826	0.93	11	11.5789	DVs have been rank-transformed	Dropped responses outside the anchors, and uninterpretable or written responses (e.g. range estimates)	Institution
conncoll	Anchoring4		1	unbounded	1	0	2.75633	84	t_test	12.6269	79.5006	0.93	11	11.5789	DVs have been rank-transformed	Dropped responses outside the anchors, and uninterpretable or written responses (e.g. range estimates)	Institution
conncoll	Gambler'sFallacy		1	unbounded	1	0.00808311	0.616213	83	t_test	2.73539	63.7261	0.69	12	12.6316	Transformation Notes	Outlier notes	Institution
conncoll	AllowedForbidden		2	proprotion	1	1.1912e-13	2.3	94	ChiSquare	55.0231	1	0.65	1	1.05263			Institution
conncoll	GainLoss		2	proprotion	1	0.000156747	0.86	91	ChiSquare	14.2894	1	1.13	4	4.21053			Institution
conncoll	Reciprocity		2	proprotion	0	0.583816	0.11	93	ChiSquare	0.300106	1	0.16	2	2.10526			Institution
conncoll	Scales		2	proprotion	1	0.0453807	0.442102	86	ChiSquare	4.00443	1	0.5	9	9.47368			Institution
conncoll	FlagPriming	US	3	rating	1	0.0314191	-0.452475	94	t_test	-2.18628	89.5658	0.5	1	1.05263		Excluded those who did not provide time estimates for all four flag-priming images, or who did not estimate the time for at least one no-flag (control) image.	Institution
conncoll	IATcorrelation		3	rating	1	1.51765e-06	1.14549	84	correlation	5.18643	82	0.93	11	11.5789		Participants who did not respond to a particular item for both math and arts explicit attitudes have been excluded from analysis	Institution
conncoll	ImaginedContact		3	rating	0	0.311893	0.20886	95	t_test	1.01685	92.2542	0.86	0	0			46
conncoll	Math_ArtGender		3	rating	1	0.0290405	0.5	86	t_test	2.234	63.028	1.01	9	9.47368		Excluded participants with > 40% errors in any block or overall error rate > 30%	Institution
conncoll	MoneyPriming		3	rating	0	0.267801	0.23224	95	t_test	1.11563	83.1189	0.8	0	0		Participants who failed to provide a response to at least six of the eight system justification items (11) have been excluded form the analyses.	Institution
conncoll	QuoteAttribution		3	rating	0	0.487988	0.143836	94	t_test	0.696375	90.1692	0	1	1.05263			Institution
conncoll	SunkCosts		3	ratings	0	0.0576362	0.401216	95	t_test	1.92973	71.5252	0.227913	0	0			Institution
csun	Anchoring1		1	unbounded	1	1.06399e-09	1.47684	87	t_test	6.88651	82.9608	0.93	9	9.375	DVs have been rank-transformed	Dropped responses outside the anchors, and uninterpretable or written responses (e.g. range estimates)	Institution
csun	Anchoring2		1	unbounded	1	0	2.50051	86	t_test	11.5944	78.4886	0.93	10	10.4167	DVs have been rank-transformed	Dropped responses outside the anchors, and uninterpretable or written responses (e.g. range estimates)	Institution
csun	Anchoring3		1	unbounded	1	6.4179e-11	1.98546	88	t_test	8.45274	46.4125	0.93	8	8.33333	DVs have been rank-transformed	Dropped responses outside the anchors, and uninterpretable or written responses (e.g. range estimates)	Institution
csun	Anchoring4		1	unbounded	1	1.548e-14	2.0637	84	t_test	9.43533	78.2972	0.93	12	12.5	DVs have been rank-transformed	Dropped responses outside the anchors, and uninterpretable or written responses (e.g. range estimates)	Institution
csun	Gambler'sFallacy		1	unbounded	1	0.0389375	0.48425	92	t_test	2.12699	45.524	0.69	4	4.16667	Transformation Notes	Outlier notes	Institution
csun	AllowedForbidden		2	proprotion	1	2.19037e-09	1.54	94	ChiSquare	35.7965	1	0.65	2	2.08333			Institution
csun	GainLoss		2	proprotion	1	0.00852534	0.56	94	ChiSquare	6.91966	1	1.13	2	2.08333			Institution
csun	Reciprocity		2	proprotion	0	0.539498	0.12	96	ChiSquare	0.376471	1	0.16	0	0			Institution
csun	Scales		2	proprotion	1	0.015139	0.535743	88	ChiSquare	5.90021	1	0.5	8	8.33333			Institution
csun	FlagPriming	US	3	rating	0	0.749036	-0.066292	94	t_test	-0.320893	90.9404	0.5	2	2.08333		Excluded those who did not provide time estimates for all four flag-priming images, or who did not estimate the time for at least one no-flag (control) image.	Institution
csun	IATcorrelation		3	rating	0	0.0900704	0.376499	85	correlation	1.71503	83	0.93	11	11.4583		Participants who did not respond to a particular item for both math and arts explicit attitudes have been excluded from analysis	Institution
csun	ImaginedContact		3	rating	0	0.887292	0.0291126	96	t_test	0.14213	91.5157	0.86	0	0			47
csun	Math_ArtGender		3	rating	0	0.965301	0.01	88	t_test	0.044	22.754	1.01	8	8.33333		Excluded participants with > 40% errors in any block or overall error rate > 30%	Institution
csun	MoneyPriming		3	rating	0	0.956073	0.0113338	96	t_test	0.0552362	90.2397	0.8	0	0		Participants who failed to provide a response to at least six of the eight system justification items (11) have been excluded form the analyses.	Institution
csun	QuoteAttribution		3	rating	1	0.000225274	0.789029	96	t_test	3.85361	85.5341	0	0	0			Institution
csun	SunkCosts		3	ratings	1	0.0133532	0.521966	96	t_test	2.53348	76.1384	0.227913	0	0			Institution
help	Anchoring1		1	unbounded	1	2.52722e-10	1.90416	73	t_test	7.81184	52.6388	0.93	29	28.4314	DVs have been rank-transformed	Dropped responses outside the anchors, and uninterpretable or written responses (e.g. range estimates)	Institution
help	Anchoring2		1	unbounded	1	1e-17	2.73574	82	t_test	12.1085	61.0096	0.93	20	19.6078	DVs have been rank-transformed	Dropped responses outside the anchors, and uninterpretable or written responses (e.g. range estimates)	Institution
help	Anchoring3		1	unbounded	1	2.71e-15	2.62725	65	t_test	10.5499	60.9401	0.93	37	36.2745	DVs have been rank-transformed	Dropped responses outside the anchors, and uninterpretable or written responses (e.g. range estimates)	Institution
help	Anchoring4		1	unbounded	1	0	2.72239	85	t_test	12.42	71.0359	0.93	17	16.6667	DVs have been rank-transformed	Dropped responses outside the anchors, and uninterpretable or written responses (e.g. range estimates)	Institution
help	Gambler'sFallacy		1	unbounded	1	0.0148848	0.514887	96	t_test	2.49115	77.6438	0.69	6	5.88235	Transformation Notes	Outlier notes	Institution
help	AllowedForbidden		2	proprotion	1	2.08e-15	2.53	102	ChiSquare	62.9892	1	0.65	0	0			Institution
help	GainLoss		2	proprotion	1	0.00507105	0.59	99	ChiSquare	7.85392	1	1.13	3	2.94118			Institution
help	Reciprocity		2	proprotion	0	0.462564	0.14	102	ChiSquare	0.539683	1	0.16	0	0			Institution
help	Scales		2	proprotion	1	0.0293413	0.453854	94	ChiSquare	4.74747	1	0.5	8	7.84314			Institution
help	FlagPriming	I	3	rating	0	0.5842	-0.115112	102	t_test	-0.549809	70.8398	0.5	0	0		Excluded those who did not provide time estimates for all four flag-priming images, or who did not estimate the time for at least one no-flag (control) image.	Institution
help	IATcorrelation		3	rating	1	0.00082325	0.725483	93	correlation	3.46033	91	0.93	9	8.82353		Participants who did not respond to a particular item for both math and arts explicit attitudes have been excluded from analysis	Institution
help	ImaginedContact		3	rating	0	0.267783	-0.220998	102	t_test	-1.11452	98.9618	0.86	0	0			51
help	Math_ArtGender		3	rating	0	0.410005	0.19	97	t_test	0.831	49.587	1.01	5	4.90196		Excluded participants with > 40% errors in any block or overall error rate > 30%	Institution
help	MoneyPriming		3	rating	0	0.241952	-0.236041	102	t_test	-1.17779	91.3518	0.8	0	0		Participants who failed to provide a response to at least six of the eight system justification items (11) have been excluded form the analyses.	Institution
help	QuoteAttribution		3	rating	0	0.339606	0.192185	102	t_test	0.959985	91.6864	0	0	0			Institution
help	SunkCosts		3	ratings	0	0.749725	-0.0625757	102	t_test	-0.319891	99.8297	0.227913	0	0			Institution
ithaca	Anchoring1		1	unbounded	1	7.83827e-06	1.15742	71	t_test	4.85711	65.5429	0.93	19	21.1111	DVs have been rank-transformed	Dropped responses outside the anchors, and uninterpretable or written responses (e.g. range estimates)	Institution
ithaca	Anchoring2		1	unbounded	1	4e-17	2.79578	80	t_test	12.0979	55.1517	0.93	10	11.1111	DVs have been rank-transformed	Dropped responses outside the anchors, and uninterpretable or written responses (e.g. range estimates)	Institution
ithaca	Anchoring3		1	unbounded	1	0	3.62493	83	t_test	16.5158	80.9476	0.93	7	7.77778	DVs have been rank-transformed	Dropped responses outside the anchors, and uninterpretable or written responses (e.g. range estimates)	Institution
ithaca	Anchoring4		1	unbounded	1	0	3.18311	87	t_test	14.8458	84.9995	0.93	3	3.33333	DVs have been rank-transformed	Dropped responses outside the anchors, and uninterpretable or written responses (e.g. range estimates)	Institution
ithaca	Gambler'sFallacy		1	unbounded	1	0.00382303	0.732036	85	t_test	3.06668	41.9159	0.69	5	5.55556	Transformation Notes	Outlier notes	Institution
ithaca	AllowedForbidden		2	proprotion	1	1.31286e-08	1.51	89	ChiSquare	32.3122	1	0.65	1	1.11111			Institution
ithaca	GainLoss		2	proprotion	1	0.00133192	0.72	89	ChiSquare	10.2978	1	1.13	1	1.11111			Institution
ithaca	Reciprocity		2	proprotion	0	0.754682	0.07	88	ChiSquare	0.0976386	1	0.16	2	2.22222			Institution
ithaca	Scales		2	proprotion	0	0.0824618	0.394023	76	ChiSquare	3.0157	1	0.5	14	15.5556			Institution
ithaca	FlagPriming	US	3	rating	0	0.421231	-0.171536	89	t_test	-0.808156	86.1545	0.5	1	1.11111		Excluded those who did not provide time estimates for all four flag-priming images, or who did not estimate the time for at least one no-flag (control) image.	Institution
ithaca	IATcorrelation		3	rating	1	0.000267782	0.847076	83	correlation	3.81184	81	0.93	7	7.77778		Participants who did not respond to a particular item for both math and arts explicit attitudes have been excluded from analysis	Institution
ithaca	ImaginedContact		3	rating	1	0.00165886	0.684475	90	t_test	3.24669	87.9887	0.86	0	0			47
ithaca	Math_ArtGender		3	rating	0	0.063524	0.56	88	t_test	1.959	21.429	1.01	2	2.22222		Excluded participants with > 40% errors in any block or overall error rate > 30%	Institution
ithaca	MoneyPriming		3	rating	0	0.971476	0.00776772	90	t_test	0.0358834	71.9978	0.8	0	0		Participants who failed to provide a response to at least six of the eight system justification items (11) have been excluded form the analyses.	Institution
ithaca	QuoteAttribution		3	rating	1	0.0120612	0.548984	90	t_test	2.57042	78.2994	0	0	0			Institution
ithaca	SunkCosts		3	ratings	0	0.269003	0.23692	90	t_test	1.11319	79.8115	0.227913	0	0			Institution
jmu	Anchoring1		1	unbounded	1	4.13759e-08	1.02264	148	t_test	5.92701	103.173	0.93	26	14.9425	DVs have been rank-transformed	Dropped responses outside the anchors, and uninterpretable or written responses (e.g. range estimates)	Institution
jmu	Anchoring2		1	unbounded	1	0	2.136	154	t_test	13.1982	135.667	0.93	20	11.4943	DVs have been rank-transformed	Dropped responses outside the anchors, and uninterpretable or written responses (e.g. range estimates)	Institution
jmu	Anchoring3		1	unbounded	1	0	2.53794	161	t_test	15.7332	128.928	0.93	13	7.47126	DVs have been rank-transformed	Dropped responses outside the anchors, and uninterpretable or written responses (e.g. range estimates)	Institution
jmu	Anchoring4		1	unbounded	1	0	2.2903	158	t_test	14.3562	147.872	0.93	16	9.1954	DVs have been rank-transformed	Dropped responses outside the anchors, and uninterpretable or written responses (e.g. range estimates)	Institution
jmu	Gambler'sFallacy		1	unbounded	1	1.78875e-05	0.709089	164	t_test	4.47592	116.162	0.69	10	5.74713	Transformation Notes	Outlier notes	Institution
jmu	AllowedForbidden		2	proprotion	1	0	2.12	170	ChiSquare	91.8045	1	0.65	4	2.29885			Institution
jmu	GainLoss		2	proprotion	1	4.57528e-06	0.74	172	ChiSquare	21.0073	1	1.13	2	1.14943			Institution
jmu	Reciprocity		2	proprotion	1	0.00655122	0.42	172	ChiSquare	7.39207	1	0.16	2	1.14943			Institution
jmu	Scales		2	proprotion	1	0.00988024	0.436638	163	ChiSquare	6.65636	1	0.5	11	6.32184			Institution
jmu	FlagPriming	US	3	rating	0	0.775944	0.0435322	172	t_test	0.285067	168.125	0.5	2	1.14943		Excluded those who did not provide time estimates for all four flag-priming images, or who did not estimate the time for at least one no-flag (control) image.	Institution
jmu	IATcorrelation		3	rating	1	2.40472e-11	1.14855	159	correlation	7.19567	157	0.93	15	8.62069		Participants who did not respond to a particular item for both math and arts explicit attitudes have been excluded from analysis	Institution
jmu	ImaginedContact		3	rating	0	0.233059	0.182247	174	t_test	1.19688	166.189	0.86	0	0			97
jmu	Math_ArtGender		3	rating	1	0.000431447	0.8	167	t_test	3.847	39.982	1.01	7	4.02299		Excluded participants with > 40% errors in any block or overall error rate > 30%	Institution
jmu	MoneyPriming		3	rating	0	0.435231	0.118648	174	t_test	0.782112	171.268	0.8	0	0		Participants who failed to provide a response to at least six of the eight system justification items (11) have been excluded form the analyses.	Institution
jmu	QuoteAttribution		3	rating	1	1.11708e-05	0.68777	174	t_test	4.52865	169.441	0	0	0			Institution
jmu	SunkCosts		3	ratings	1	0.000159223	0.577945	174	t_test	3.87941	143.012	0.227913	0	0			Institution
ku	Anchoring1		1	unbounded	1	2.47252e-05	1.12541	66	t_test	4.57143	60.6981	0.93	47	41.5929	DVs have been rank-transformed	Dropped responses outside the anchors, and uninterpretable or written responses (e.g. range estimates)	Institution
ku	Anchoring2		1	unbounded	1	1.4385e-11	1.97877	74	t_test	8.3762	58.8522	0.93	39	34.5133	DVs have been rank-transformed	Dropped responses outside the anchors, and uninterpretable or written responses (e.g. range estimates)	Institution
ku	Anchoring3		1	unbounded	1	6.91547e-11	1.76895	75	t_test	7.64918	72.1234	0.93	38	33.6283	DVs have been rank-transformed	Dropped responses outside the anchors, and uninterpretable or written responses (e.g. range estimates)	Institution
ku	Anchoring4		1	unbounded	1	6.3e-16	2.24939	91	t_test	10.5314	68.0572	0.93	22	19.469	DVs have been rank-transformed	Dropped responses outside the anchors, and uninterpretable or written responses (e.g. range estimates)	Institution
ku	Gambler'sFallacy		1	unbounded	1	0.0116609	0.519864	104	t_test	2.59024	70.5484	0.69	9	7.9646	Transformation Notes	Outlier notes	Institution
ku	AllowedForbidden		2	proprotion	0	0.722522	0.07	112	ChiSquare	0.126089	1	0.65	1	0.884956			Institution
ku	GainLoss		2	proprotion	1	0.00396484	0.56	113	ChiSquare	8.29985	1	1.13	0	0			Institution
ku	Reciprocity		2	proprotion	0	0.699493	-0.07	112	ChiSquare	0.149	1	0.16	1	0.884956			Institution
ku	Scales		2	proprotion	0	0.426744	-0.16492	97	ChiSquare	0.631668	1	0.5	16	14.1593			Institution
ku	FlagPriming	I	3	rating	0	0.455691	0.144122	110	t_test	0.748874	100.744	0.5	3	2.65487		Excluded those who did not provide time estimates for all four flag-priming images, or who did not estimate the time for at least one no-flag (control) image.	Institution
ku	IATcorrelation		3	rating	1	0.00337788	0.603763	101	correlation	3.00368	99	0.93	12	10.6195		Participants who did not respond to a particular item for both math and arts explicit attitudes have been excluded from analysis	Institution
ku	ImaginedContact		3	rating	0	0.38628	-0.164293	113	t_test	-0.869941	107.813	0.86	0	0			58
ku	Math_ArtGender		3	rating	1	2.17455e-05	0.88	105	t_test	4.471	94.619	1.01	8	7.07965		Excluded participants with > 40% errors in any block or overall error rate > 30%	Institution
ku	MoneyPriming		3	rating	0	0.502914	-0.126527	113	t_test	-0.672124	110.513	0.8	0	0		Participants who failed to provide a response to at least six of the eight system justification items (11) have been excluded form the analyses.	Institution
ku	QuoteAttribution		3	rating	0	0.633914	-0.0895822	113	t_test	-0.477555	110.109	0	0	0			Institution
ku	SunkCosts		3	ratings	1	0.00822279	0.500381	113	t_test	2.69443	104.415	0.227913	0	0			Institution
laurier	Anchoring1		1	unbounded	1	4.18147e-11	1.94876	67	t_test	7.9606	63.6686	0.93	45	40.1786	DVs have been rank-transformed	Dropped responses outside the anchors, and uninterpretable or written responses (e.g. range estimates)	Institution
laurier	Anchoring2		1	unbounded	1	7.97162e-12	1.57687	98	t_test	7.79882	95.0525	0.93	14	12.5	DVs have been rank-transformed	Dropped responses outside the anchors, and uninterpretable or written responses (e.g. range estimates)	Institution
laurier	Anchoring3		1	unbounded	1	0	2.89759	85	t_test	12.9674	61.992	0.93	27	24.1071	DVs have been rank-transformed	Dropped responses outside the anchors, and uninterpretable or written responses (e.g. range estimates)	Institution
laurier	Anchoring4		1	unbounded	1	0	2.4157	99	t_test	11.9892	94.9673	0.93	13	11.6071	DVs have been rank-transformed	Dropped responses outside the anchors, and uninterpretable or written responses (e.g. range estimates)	Institution
laurier	Gambler'sFallacy		1	unbounded	1	6.05469e-06	0.960999	106	t_test	4.9138	67.8966	0.69	6	5.35714	Transformation Notes	Outlier notes	Institution
laurier	AllowedForbidden		2	proprotion	1	1.33079e-05	0.94	112	ChiSquare	18.9659	1	0.65	0	0			Institution
laurier	GainLoss		2	proprotion	1	6.62492e-05	0.82	110	ChiSquare	15.9151	1	1.13	2	1.78571			Institution
laurier	Reciprocity		2	proprotion	0	0.121035	0.3	108	ChiSquare	2.40387	1	0.16	4	3.57143			Institution
laurier	Scales		2	proprotion	1	0.00186275	0.600195	103	ChiSquare	9.68009	1	0.5	9	8.03571			Institution
laurier	FlagPriming	I	3	rating	0	0.822303	0.0429634	111	t_test	0.225152	104.648	0.5	1	0.892857		Excluded those who did not provide time estimates for all four flag-priming images, or who did not estimate the time for at least one no-flag (control) image.	Institution
laurier	IATcorrelation		3	rating	1	7.24342e-05	0.84196	99	correlation	4.14617	97	0.93	13	11.6071		Participants who did not respond to a particular item for both math and arts explicit attitudes have been excluded from analysis	Institution
laurier	ImaginedContact		3	rating	0	0.907195	0.0221056	112	t_test	0.116848	109.078	0.86	0	0			56
laurier	Math_ArtGender		3	rating	1	2.64018e-06	0.97	108	t_test	4.985	99.434	1.01	4	3.57143		Excluded participants with > 40% errors in any block or overall error rate > 30%	Institution
laurier	MoneyPriming		3	rating	0	0.460487	-0.139973	112	t_test	-0.740668	109.999	0.8	0	0		Participants who failed to provide a response to at least six of the eight system justification items (11) have been excluded form the analyses.	Institution
laurier	QuoteAttribution		3	rating	0	0.133532	0.286335	112	t_test	1.5118	107.26	0	0	0			Institution
laurier	SunkCosts		3	ratings	1	0.0190364	0.449694	112	t_test	2.39216	82.5374	0.227913	0	0			Institution
lse	Anchoring1		1	unbounded	1	0	1.37679	233	t_test	10.5329	229.224	0.93	44	15.8845	DVs have been rank-transformed	Dropped responses outside the anchors, and uninterpretable or written responses (e.g. range estimates)	Institution
lse	Anchoring2		1	unbounded	1	0	1.95315	223	t_test	14.3441	194.045	0.93	54	19.4946	DVs have been rank-transformed	Dropped responses outside the anchors, and uninterpretable or written responses (e.g. range estimates)	Institution
lse	Anchoring3		1	unbounded	1	0	2.74054	260	t_test	22.1591	245.182	0.93	17	6.13718	DVs have been rank-transformed	Dropped responses outside the anchors, and uninterpretable or written responses (e.g. range estimates)	Institution
lse	Anchoring4		1	unbounded	1	0	2.41841	247	t_test	18.9905	240.919	0.93	30	10.8303	DVs have been rank-transformed	Dropped responses outside the anchors, and uninterpretable or written responses (e.g. range estimates)	Institution
lse	Gambler'sFallacy		1	unbounded	1	1.44297e-06	0.636253	255	t_test	4.98501	181.976	0.69	22	7.94224	Transformation Notes	Outlier notes	Institution
lse	AllowedForbidden		2	proprotion	1	0	1.69	277	ChiSquare	115.691	1	0.65	0	0			Institution
lse	GainLoss		2	proprotion	1	1.51539e-08	0.73	273	ChiSquare	32.0335	1	1.13	4	1.44404			Institution
lse	Reciprocity		2	proprotion	0	0.0983187	0.2	276	ChiSquare	2.73261	1	0.16	1	0.361011			Institution
lse	Scales		2	proprotion	1	2.21484e-05	0.516516	260	ChiSquare	17.995	1	0.5	17	6.13718			Institution
lse	FlagPriming	I	3	rating	0	0.715984	0.0441198	275	t_test	0.364223	263.783	0.5	2	0.722022		Excluded those who did not provide time estimates for all four flag-priming images, or who did not estimate the time for at least one no-flag (control) image.	Institution
lse	IATcorrelation		3	rating	1	1.74122e-09	0.779146	259	correlation	6.24533	257	0.93	18	6.49819		Participants who did not respond to a particular item for both math and arts explicit attitudes have been excluded from analysis	Institution
lse	ImaginedContact		3	rating	0	0.137778	0.179262	277	t_test	1.48853	270.331	0.86	0	0			140
lse	Math_ArtGender		3	rating	1	1.6362e-08	0.77	267	t_test	5.928	172.158	1.01	10	3.61011		Excluded participants with > 40% errors in any block or overall error rate > 30%	Institution
lse	MoneyPriming		3	rating	0	0.179333	-0.162405	277	t_test	-1.34636	266.832	0.8	0	0		Participants who failed to provide a response to at least six of the eight system justification items (11) have been excluded form the analyses.	Institution
lse	QuoteAttribution		3	rating	1	0.00182145	0.378611	277	t_test	3.14902	271.849	0	0	0			Institution
lse	SunkCosts		3	ratings	1	0.00104907	0.407394	276	t_test	3.31933	230.389	0.227913	1	0.361011			Institution
luc	Anchoring1		1	unbounded	1	3.11959e-11	1.30709	125	t_test	7.30597	122.819	0.93	21	14.3836	DVs have been rank-transformed	Dropped responses outside the anchors, and uninterpretable or written responses (e.g. range estimates)	Institution
luc	Anchoring2		1	unbounded	1	6.9e-16	1.69761	122	t_test	9.37533	116.356	0.93	24	16.4384	DVs have been rank-transformed	Dropped responses outside the anchors, and uninterpretable or written responses (e.g. range estimates)	Institution
luc	Anchoring3		1	unbounded	1	0	2.53067	136	t_test	14.7329	127.303	0.93	10	6.84932	DVs have been rank-transformed	Dropped responses outside the anchors, and uninterpretable or written responses (e.g. range estimates)	Institution
luc	Anchoring4		1	unbounded	1	0	2.63769	130	t_test	14.8202	113.282	0.93	16	10.9589	DVs have been rank-transformed	Dropped responses outside the anchors, and uninterpretable or written responses (e.g. range estimates)	Institution
luc	Gambler'sFallacy		1	unbounded	1	0.00288887	0.523557	142	t_test	3.04575	113.847	0.69	4	2.73973	Transformation Notes	Outlier notes	Institution
luc	AllowedForbidden		2	proprotion	1	0	2.18	144	ChiSquare	80.567	1	0.65	2	1.36986			Institution
luc	GainLoss		2	proprotion	1	5.36458e-05	0.72	144	ChiSquare	16.3147	1	1.13	2	1.36986			Institution
luc	Reciprocity		2	proprotion	0	0.0628573	0.31	144	ChiSquare	3.46034	1	0.16	2	1.36986			Institution
luc	Scales		2	proprotion	1	0.00216198	0.549719	126	ChiSquare	9.40666	1	0.5	20	13.6986			Institution
luc	FlagPriming	US	3	rating	0	0.693634	0.0656541	145	t_test	0.394736	141.464	0.5	1	0.684932		Excluded those who did not provide time estimates for all four flag-priming images, or who did not estimate the time for at least one no-flag (control) image.	Institution
luc	IATcorrelation		3	rating	1	8.06922e-08	1.0022	131	correlation	5.6914	129	0.93	15	10.274		Participants who did not respond to a particular item for both math and arts explicit attitudes have been excluded from analysis	Institution
luc	ImaginedContact		3	rating	0	0.358749	0.152401	146	t_test	0.920716	143.976	0.86	0	0			72
luc	Math_ArtGender		3	rating	1	0.00188435	0.85	141	t_test	3.474	25.39	1.01	5	3.42466		Excluded participants with > 40% errors in any block or overall error rate > 30%	Institution
luc	MoneyPriming		3	rating	0	0.685591	-0.0683378	145	t_test	-0.405768	128.587	0.8	1	0.684932		Participants who failed to provide a response to at least six of the eight system justification items (11) have been excluded form the analyses.	Institution
luc	QuoteAttribution		3	rating	1	0.0147506	0.409197	146	t_test	2.46883	141.735	0	0	0			Institution
luc	SunkCosts		3	ratings	0	0.103651	0.271423	146	t_test	1.63808	140.046	0.227913	0	0			Institution
mcdaniel	Anchoring1		1	unbounded	1	1.11194e-07	1.29269	83	t_test	5.85388	77.0548	0.93	15	15.3061	DVs have been rank-transformed	Dropped responses outside the anchors, and uninterpretable or written responses (e.g. range estimates)	Institution
mcdaniel	Anchoring2		1	unbounded	1	3.27219e-11	1.76678	84	t_test	7.97205	65.5292	0.93	14	14.2857	DVs have been rank-transformed	Dropped responses outside the anchors, and uninterpretable or written responses (e.g. range estimates)	Institution
mcdaniel	Anchoring3		1	unbounded	1	4.3e-16	2.22541	88	t_test	10.3107	76.0677	0.93	10	10.2041	DVs have been rank-transformed	Dropped responses outside the anchors, and uninterpretable or written responses (e.g. range estimates)	Institution
mcdaniel	Anchoring4		1	unbounded	1	3e-17	2.48418	84	t_test	11.1726	70.2853	0.93	14	14.2857	DVs have been rank-transformed	Dropped responses outside the anchors, and uninterpretable or written responses (e.g. range estimates)	Institution
mcdaniel	Gambler'sFallacy		1	unbounded	1	0.0313594	0.489286	93	t_test	2.21006	54.0683	0.69	5	5.10204	Transformation Notes	Outlier notes	Institution
mcdaniel	AllowedForbidden		2	proprotion	1	2.6044e-13	2.21	98	ChiSquare	53.486	1	0.65	0	0			Institution
mcdaniel	GainLoss		2	proprotion	0	0.125052	0.31	97	ChiSquare	2.35287	1	1.13	1	1.02041			Institution
mcdaniel	Reciprocity		2	proprotion	1	0.00157829	0.67	98	ChiSquare	9.98491	1	0.16	0	0			Institution
mcdaniel	Scales		2	proprotion	1	0.00347263	0.633815	87	ChiSquare	8.54085	1	0.5	11	11.2245			Institution
mcdaniel	FlagPriming	US	3	rating	0	0.640726	0.0947038	98	t_test	0.468183	95.077	0.5	0	0		Excluded those who did not provide time estimates for all four flag-priming images, or who did not estimate the time for at least one no-flag (control) image.	Institution
mcdaniel	IATcorrelation		3	rating	1	5.61289e-05	0.920252	87	correlation	4.24215	85	0.93	11	11.2245		Participants who did not respond to a particular item for both math and arts explicit attitudes have been excluded from analysis	Institution
mcdaniel	ImaginedContact		3	rating	0	0.342922	0.193233	98	t_test	0.953276	93.5946	0.86	0	0			46
mcdaniel	Math_ArtGender		3	rating	1	0.0297977	0.61	91	t_test	2.294	27.235	1.01	7	7.14286		Excluded participants with > 40% errors in any block or overall error rate > 30%	Institution
mcdaniel	MoneyPriming		3	rating	1	0.0482755	0.405812	98	t_test	2.00129	93.1938	0.8	0	0		Participants who failed to provide a response to at least six of the eight system justification items (11) have been excluded form the analyses.	Institution
mcdaniel	QuoteAttribution		3	rating	0	0.648738	0.0924895	98	t_test	0.457014	92.6885	0	0	0			Institution
mcdaniel	SunkCosts		3	ratings	0	0.464185	0.149635	97	t_test	0.73504	92.941	0.227913	1	1.02041			Institution
msvu	Anchoring1		1	unbounded	1	2.33097e-06	1.60913	45	t_test	5.46439	42.9999	0.93	40	47.0588	DVs have been rank-transformed	Dropped responses outside the anchors, and uninterpretable or written responses (e.g. range estimates)	Institution
msvu	Anchoring2		1	unbounded	1	1.80511e-10	1.8391	74	t_test	7.80633	55.7748	0.93	11	12.9412	DVs have been rank-transformed	Dropped responses outside the anchors, and uninterpretable or written responses (e.g. range estimates)	Institution
msvu	Anchoring3		1	unbounded	1	1.72764e-11	4.14208	49	t_test	12.9645	21.8392	0.93	36	42.3529	DVs have been rank-transformed	Dropped responses outside the anchors, and uninterpretable or written responses (e.g. range estimates)	Institution
msvu	Anchoring4		1	unbounded	1	4e-17	2.43673	81	t_test	10.9281	75.0099	0.93	4	4.70588	DVs have been rank-transformed	Dropped responses outside the anchors, and uninterpretable or written responses (e.g. range estimates)	Institution
msvu	Gambler'sFallacy		1	unbounded	0	0.150383	0.342359	73	t_test	1.4578	57.3294	0.69	12	14.1176	Transformation Notes	Outlier notes	Institution
msvu	AllowedForbidden		2	proprotion	1	7.98276e-10	1.91	83	ChiSquare	37.7643	1	0.65	2	2.35294			Institution
msvu	GainLoss		2	proprotion	1	0.0167953	0.54	84	ChiSquare	5.71764	1	1.13	1	1.17647			Institution
msvu	Reciprocity		2	proprotion	0	0.388194	0.19	84	ChiSquare	0.744592	1	0.16	1	1.17647			Institution
msvu	Scales		2	proprotion	1	0.0348321	0.473551	78	ChiSquare	4.45339	1	0.5	7	8.23529			Institution
msvu	FlagPriming	I	3	rating	0	0.687553	0.0891399	85	t_test	0.403783	73.0023	0.5	0	0		Excluded those who did not provide time estimates for all four flag-priming images, or who did not estimate the time for at least one no-flag (control) image.	Institution
msvu	IATcorrelation		3	rating	1	0.000243847	1.0476	58	correlation	3.91976	56	0.93	27	31.7647		Participants who did not respond to a particular item for both math and arts explicit attitudes have been excluded from analysis	Institution
msvu	ImaginedContact		3	rating	0	0.133587	0.328864	85	t_test	1.51512	82.6127	0.86	0	0			44
msvu	Math_ArtGender		3	rating	0	0.348324	0.37	61	t_test	0.984	10.273	1.01	24	28.2353		Excluded participants with > 40% errors in any block or overall error rate > 30%	Institution
msvu	MoneyPriming		3	rating	0	0.371809	0.195322	85	t_test	0.898071	81.3066	0.8	0	0		Participants who failed to provide a response to at least six of the eight system justification items (11) have been excluded form the analyses.	Institution
msvu	QuoteAttribution		3	rating	0	0.898153	-0.0282538	84	t_test	-0.128454	71.6954	0	1	1.17647			Institution
msvu	SunkCosts		3	ratings	0	0.125642	0.334252	85	t_test	1.5473	82.4305	0.227913	0	0			Institution
mturk	Anchoring1		1	unbounded	1	0	1.07421	926	t_test	16.3571	920.509	0.93	74	7.4	DVs have been rank-transformed	Dropped responses outside the anchors, and uninterpretable or written responses (e.g. range estimates)	Mass
mturk	Anchoring2		1	unbounded	1	0	1.67452	872	t_test	24.7125	853.121	0.93	128	12.8	DVs have been rank-transformed	Dropped responses outside the anchors, and uninterpretable or written responses (e.g. range estimates)	Mass
mturk	Anchoring3		1	unbounded	1	0	2.33344	941	t_test	35.772	935.059	0.93	59	5.9	DVs have been rank-transformed	Dropped responses outside the anchors, and uninterpretable or written responses (e.g. range estimates)	Mass
mturk	Anchoring4		1	unbounded	1	0	2.33168	929	t_test	35.4963	915.727	0.93	71	7.1	DVs have been rank-transformed	Dropped responses outside the anchors, and uninterpretable or written responses (e.g. range estimates)	Institution
mturk	Gambler'sFallacy		1	unbounded	1	0	0.614626	981	t_test	9.52146	747.856	0.69	19	1.9	Transformation Notes	Outlier notes	Mass
mturk	AllowedForbidden		2	proprotion	1	0	2.44	999	ChiSquare	598.004	1	0.65	1	0.1			Mass
mturk	GainLoss		2	proprotion	1	0	0.62	996	ChiSquare	86.6407	1	1.13	4	0.4			Mass
mturk	Reciprocity		2	proprotion	1	9.657e-13	0.46	997	ChiSquare	50.9126	1	0.16	3	0.3			Mass
mturk	Scales		2	proprotion	1	6.84e-15	0.510201	983	ChiSquare	60.645	1	0.5	17	1.7			Mass
mturk	FlagPriming	US	3	rating	0	0.1385	0.0946546	982	t_test	1.48261	977.477	0.5	18	1.8		Excluded those who did not provide time estimates for all four flag-priming images, or who did not estimate the time for at least one no-flag (control) image.	Mass
mturk	IATcorrelation		3	rating	1	0	0.687311	871	correlation	10.1306	869	0.93	129	12.9		Participants who did not respond to a particular item for both math and arts explicit attitudes have been excluded from analysis	Mass
mturk	ImaginedContact		3	rating	1	3.70435e-05	0.262193	1000	t_test	4.14395	994.765	0.86	0	0			482
mturk	Math_ArtGender		3	rating	1	1.09e-15	0.55	894	t_test	8.171	858.241	1.01	106	10.6		Excluded participants with > 40% errors in any block or overall error rate > 30%	Mass
mturk	MoneyPriming		3	rating	0	0.305922	-0.0648276	999	t_test	-1.02434	995.764	0.8	1	0.1		Participants who failed to provide a response to at least six of the eight system justification items (11) have been excluded form the analyses.	Mass
mturk	QuoteAttribution		3	rating	1	4.07288e-12	0.444084	999	t_test	7.02098	996.936	0	1	0.1			Mass
mturk	SunkCosts		3	ratings	1	1.82561e-06	0.305152	999	t_test	4.802	945.532	0.227913	1	0.1			Mass
osu	Anchoring1		1	unbounded	1	7.64445e-11	1.54983	92	t_test	7.41156	87.9106	0.93	15	14.0187	DVs have been rank-transformed	Dropped responses outside the anchors, and uninterpretable or written responses (e.g. range estimates)	Institution
osu	Anchoring2		1	unbounded	1	0	2.46011	94	t_test	11.7695	81.6669	0.93	13	12.1495	DVs have been rank-transformed	Dropped responses outside the anchors, and uninterpretable or written responses (e.g. range estimates)	Institution
osu	Anchoring3		1	unbounded	1	0	2.55278	93	t_test	12.3089	90.9851	0.93	14	13.0841	DVs have been rank-transformed	Dropped responses outside the anchors, and uninterpretable or written responses (e.g. range estimates)	Institution
osu	Anchoring4		1	unbounded	1	0	2.42704	93	t_test	11.6917	87.9545	0.93	14	13.0841	DVs have been rank-transformed	Dropped responses outside the anchors, and uninterpretable or written responses (e.g. range estimates)	Mass
osu	Gambler'sFallacy		1	unbounded	0	0.565095	0.112442	105	t_test	0.577191	101.886	0.69	2	1.86916	Transformation Notes	Outlier notes	Institution
osu	AllowedForbidden		2	proprotion	1	1.4314e-13	2.04	107	ChiSquare	54.6621	1	0.65	0	0			Institution
osu	GainLoss		2	proprotion	1	0.00097637	0.67	106	ChiSquare	10.8718	1	1.13	1	0.934579			Institution
osu	Reciprocity		2	proprotion	1	0.00108259	0.66	106	ChiSquare	10.6807	1	0.16	1	0.934579			Institution
osu	Scales		2	proprotion	1	0.0338201	0.431135	99	ChiSquare	4.50378	1	0.5	8	7.47664			Institution
osu	FlagPriming	US	3	rating	0	0.190083	0.278023	97	t_test	1.32264	73.2544	0.5	10	9.34579		Excluded those who did not provide time estimates for all four flag-priming images, or who did not estimate the time for at least one no-flag (control) image.	Institution
osu	IATcorrelation		3	rating	1	0.0185407	0.520808	87	correlation	2.40081	85	0.93	20	18.6916		Participants who did not respond to a particular item for both math and arts explicit attitudes have been excluded from analysis	Institution
osu	ImaginedContact		3	rating	0	0.580642	-0.107853	107	t_test	-0.554273	99.9423	0.86	0	0			55
osu	Math_ArtGender		3	rating	1	0.00808566	0.61	90	t_test	2.743	58.886	1.01	17	15.8879		Excluded participants with > 40% errors in any block or overall error rate > 30%	Institution
osu	MoneyPriming		3	rating	0	0.627373	0.0953905	107	t_test	0.487011	95.0737	0.8	0	0		Participants who failed to provide a response to at least six of the eight system justification items (11) have been excluded form the analyses.	Institution
osu	QuoteAttribution		3	rating	0	0.173081	0.266189	107	t_test	1.37237	98.6048	0	0	0			Institution
osu	SunkCosts		3	ratings	1	0.0161645	0.466143	107	t_test	2.44542	103.644	0.227913	0	0			Institution
oxy	Anchoring1		1	unbounded	1	1.11132e-06	0.984015	113	t_test	5.18222	102.51	0.93	10	8.13008	DVs have been rank-transformed	Dropped responses outside the anchors, and uninterpretable or written responses (e.g. range estimates)	Institution
oxy	Anchoring2		1	unbounded	1	4.1138e-12	1.49207	109	t_test	7.82087	106.973	0.93	14	11.3821	DVs have been rank-transformed	Dropped responses outside the anchors, and uninterpretable or written responses (e.g. range estimates)	Institution
oxy	Anchoring3		1	unbounded	1	0	2.11557	107	t_test	10.7986	94.6877	0.93	16	13.0081	DVs have been rank-transformed	Dropped responses outside the anchors, and uninterpretable or written responses (e.g. range estimates)	Institution
oxy	Anchoring4		1	unbounded	1	0	2.30256	111	t_test	12.1338	108.48	0.93	12	9.7561	DVs have been rank-transformed	Dropped responses outside the anchors, and uninterpretable or written responses (e.g. range estimates)	Institution
oxy	Gambler'sFallacy		1	unbounded	1	6.73609e-06	1.10284	102	t_test	5.05267	48.9388	0.69	21	17.0732	Transformation Notes	Outlier notes	Institution
oxy	AllowedForbidden		2	proprotion	1	0	4.27	121	ChiSquare	98.6084	1	0.65	2	1.62602			Institution
oxy	GainLoss		2	proprotion	0	0.147818	0.26	120	ChiSquare	2.09463	1	1.13	3	2.43902			Institution
oxy	Reciprocity		2	proprotion	0	0.436934	0.14	121	ChiSquare	0.604321	1	0.16	2	1.62602			Institution
oxy	Scales		2	proprotion	1	0.0387065	0.424	101	ChiSquare	4.2737	1	0.5	22	17.8862			Institution
oxy	FlagPriming	US	3	rating	0	0.975839	-0.00552177	121	t_test	-0.0303496	118.36	0.5	2	1.62602		Excluded those who did not provide time estimates for all four flag-priming images, or who did not estimate the time for at least one no-flag (control) image.	Institution
oxy	IATcorrelation		3	rating	1	3.28079e-05	0.834312	110	correlation	4.33521	108	0.93	13	10.5691		Participants who did not respond to a particular item for both math and arts explicit attitudes have been excluded from analysis	Institution
oxy	ImaginedContact		3	rating	0	0.107347	0.293789	122	t_test	1.62248	119.987	0.86	1	0.813008			61
oxy	Math_ArtGender		3	rating	1	0.00488991	0.61	117	t_test	2.935	54.454	1.01	6	4.87805		Excluded participants with > 40% errors in any block or overall error rate > 30%	Institution
oxy	MoneyPriming		3	rating	0	0.840315	0.0365794	122	t_test	0.201931	119.626	0.8	1	0.813008		Participants who failed to provide a response to at least six of the eight system justification items (11) have been excluded form the analyses.	Institution
oxy	QuoteAttribution		3	rating	0	0.33999	0.173423	122	t_test	0.95803	119.963	0	1	0.813008			Institution
oxy	SunkCosts		3	ratings	1	0.000173102	0.693307	122	t_test	3.88955	109.651	0.227913	1	0.813008			Institution
pi	Anchoring1		1	unbounded	1	0	1.03607	1196	t_test	17.923	1193.92	0.93	133	10.0075	DVs have been rank-transformed	Dropped responses outside the anchors, and uninterpretable or written responses (e.g. range estimates)	Mass
pi	Anchoring2		1	unbounded	1	0	1.35186	1113	t_test	22.42	1053.44	0.93	216	16.2528	DVs have been rank-transformed	Dropped responses outside the anchors, and uninterpretable or written responses (e.g. range estimates)	Mass
pi	Anchoring3		1	unbounded	1	0	1.96695	1204	t_test	34.1212	1200.83	0.93	125	9.40557	DVs have been rank-transformed	Dropped responses outside the anchors, and uninterpretable or written responses (e.g. range estimates)	Mass
pi	Anchoring4		1	unbounded	1	0	2.19976	1178	t_test	37.6711	1152.83	0.93	151	11.3619	DVs have been rank-transformed	Dropped responses outside the anchors, and uninterpretable or written responses (e.g. range estimates)	Institution
pi	Gambler'sFallacy		1	unbounded	1	0	0.695017	1204	t_test	11.4598	746.548	0.69	125	9.40557	Transformation Notes	Outlier notes	Mass
pi	AllowedForbidden		2	proprotion	1	0	2.7	1315	ChiSquare	859.254	1	0.65	14	1.05342			Mass
pi	GainLoss		2	proprotion	1	0	0.57	1312	ChiSquare	97.1614	1	1.13	17	1.27916			Mass
pi	Reciprocity		2	proprotion	1	8.10403e-05	0.22	1310	ChiSquare	15.5339	1	0.16	19	1.42965			Mass
pi	Scales		2	proprotion	1	4e-17	0.482512	1261	ChiSquare	70.6674	1	0.5	68	5.11663			Mass
pi	FlagPriming	US	3	rating	0	0.640696	0.0257173	1320	t_test	0.466834	1310.29	0.5	9	0.677201		Excluded those who did not provide time estimates for all four flag-priming images, or who did not estimate the time for at least one no-flag (control) image.	Mass
pi	IATcorrelation		3	rating	1	0	0.747265	1179	correlation	12.8184	1177	0.93	150	11.2867		Participants who did not respond to a particular item for both math and arts explicit attitudes have been excluded from analysis	Mass
pi	ImaginedContact		3	rating	1	0.00487853	0.154807	1328	t_test	2.8197	1322.18	0.86	1	0.0752445			662
pi	Math_ArtGender		3	rating	1	0	0.62	1236	t_test	10.16	777.525	1.01	93	6.99774		Excluded participants with > 40% errors in any block or overall error rate > 30%	Mass
pi	MoneyPriming		3	rating	0	0.61048	-0.0279841	1326	t_test	-0.50951	1323.99	0.8	3	0.225734		Participants who failed to provide a response to at least six of the eight system justification items (11) have been excluded form the analyses.	Mass
pi	QuoteAttribution		3	rating	1	1.44852e-06	0.266346	1322	t_test	4.84046	1316.05	0	7	0.526712			Mass
pi	SunkCosts		3	ratings	1	0.000885625	0.18366	1323	t_test	3.33238	1281.59	0.227913	6	0.451467			Mass
psu	Anchoring1		1	unbounded	1	4.09545e-11	1.76859	80	t_test	7.87194	67.0757	0.93	15	15.7895	DVs have been rank-transformed	Dropped responses outside the anchors, and uninterpretable or written responses (e.g. range estimates)	Institution
psu	Anchoring2		1	unbounded	1	1.89e-15	2.26303	85	t_test	10.3029	67.4896	0.93	10	10.5263	DVs have been rank-transformed	Dropped responses outside the anchors, and uninterpretable or written responses (e.g. range estimates)	Institution
psu	Anchoring3		1	unbounded	1	0	3.60003	87	t_test	16.7807	84.1277	0.93	8	8.42105	DVs have been rank-transformed	Dropped responses outside the anchors, and uninterpretable or written responses (e.g. range estimates)	Institution
psu	Anchoring4		1	unbounded	1	0	3.50193	84	t_test	15.9677	76.8669	0.93	11	11.5789	DVs have been rank-transformed	Dropped responses outside the anchors, and uninterpretable or written responses (e.g. range estimates)	Mass
psu	Gambler'sFallacy		1	unbounded	1	0.00445404	0.622677	93	t_test	2.93395	74.3406	0.69	2	2.10526	Transformation Notes	Outlier notes	Institution
psu	AllowedForbidden		2	proprotion	1	2.83275e-12	2.18	94	ChiSquare	48.8011	1	0.65	1	1.05263			Institution
psu	GainLoss		2	proprotion	1	0.00294189	0.63	95	ChiSquare	8.84316	1	1.13	0	0			Institution
psu	Reciprocity		2	proprotion	1	0.00263243	0.64	95	ChiSquare	9.04619	1	0.16	0	0			Institution
psu	Scales		2	proprotion	1	0.0490795	0.419356	90	ChiSquare	3.87263	1	0.5	5	5.26316			Institution
psu	FlagPriming	US	3	rating	0	0.935525	0.0170234	91	t_test	0.0811271	88.3925	0.5	4	4.21053		Excluded those who did not provide time estimates for all four flag-priming images, or who did not estimate the time for at least one no-flag (control) image.	Institution
psu	IATcorrelation		3	rating	1	0.000167389	0.859928	86	correlation	3.94069	84	0.93	9	9.47368		Participants who did not respond to a particular item for both math and arts explicit attitudes have been excluded from analysis	Institution
psu	ImaginedContact		3	rating	0	0.155732	0.294486	95	t_test	1.43143	91.0629	0.86	0	0			51
psu	Math_ArtGender		3	rating	1	0.0449778	0.58	89	t_test	2.132	21.586	1.01	6	6.31579		Excluded participants with > 40% errors in any block or overall error rate > 30%	Institution
psu	MoneyPriming		3	rating	0	0.94463	0.014303	95	t_test	0.0696414	92.3088	0.8	0	0		Participants who failed to provide a response to at least six of the eight system justification items (11) have been excluded form the analyses.	Institution
psu	QuoteAttribution		3	rating	1	0.0384386	0.429589	95	t_test	2.10133	89.3019	0	0	0			Institution
psu	SunkCosts		3	ratings	0	0.461903	0.151781	95	t_test	0.738915	89.0756	0.227913	0	0			Institution
qccuny	Anchoring1		1	unbounded	1	7.8704e-06	1.00507	90	t_test	4.75625	86.026	0.93	13	12.6214	DVs have been rank-transformed	Dropped responses outside the anchors, and uninterpretable or written responses (e.g. range estimates)	Institution
qccuny	Anchoring2		1	unbounded	1	3.1843e-13	1.99412	84	t_test	8.95596	70.0158	0.93	19	18.4466	DVs have been rank-transformed	Dropped responses outside the anchors, and uninterpretable or written responses (e.g. range estimates)	Institution
qccuny	Anchoring3		1	unbounded	1	0	3.24107	93	t_test	15.5915	76.0299	0.93	10	9.70874	DVs have been rank-transformed	Dropped responses outside the anchors, and uninterpretable or written responses (e.g. range estimates)	Institution
qccuny	Anchoring4		1	unbounded	1	0	3.01042	91	t_test	14.2901	84.5187	0.93	12	11.6505	DVs have been rank-transformed	Dropped responses outside the anchors, and uninterpretable or written responses (e.g. range estimates)	Institution
qccuny	Gambler'sFallacy		1	unbounded	1	0.0361179	0.432996	93	t_test	2.12895	86.908	0.69	10	9.70874	Transformation Notes	Outlier notes	Institution
qccuny	AllowedForbidden		2	proprotion	1	6.45911e-09	1.43	102	ChiSquare	33.6912	1	0.65	1	0.970874			Institution
qccuny	GainLoss		2	proprotion	1	0.000991129	0.69	102	ChiSquare	10.8441	1	1.13	1	0.970874			Institution
qccuny	Reciprocity		2	proprotion	0	0.153796	0.29	102	ChiSquare	2.03419	1	0.16	1	0.970874			Institution
qccuny	Scales		2	proprotion	1	0.00274462	0.611482	100	ChiSquare	8.96991	1	0.5	3	2.91262			Institution
qccuny	FlagPriming	US	3	rating	0	0.272179	-0.222189	99	t_test	-1.1044	96.3103	0.5	4	3.8835		Excluded those who did not provide time estimates for all four flag-priming images, or who did not estimate the time for at least one no-flag (control) image.	Institution
qccuny	IATcorrelation		3	rating	1	1.69526e-05	0.952561	93	correlation	4.54343	91	0.93	10	9.70874		Participants who did not respond to a particular item for both math and arts explicit attitudes have been excluded from analysis	Institution
qccuny	ImaginedContact		3	rating	0	0.154064	-0.287351	101	t_test	-1.43678	95.2072	0.86	2	1.94175			53
qccuny	Math_ArtGender		3	rating	0	0.273777	0.3	93	t_test	1.119	25.237	1.01	10	9.70874		Excluded participants with > 40% errors in any block or overall error rate > 30%	Institution
qccuny	MoneyPriming		3	rating	0	0.876556	0.0310539	102	t_test	0.15576	94.7022	0.8	1	0.970874		Participants who failed to provide a response to at least six of the eight system justification items (11) have been excluded form the analyses.	Institution
qccuny	QuoteAttribution		3	rating	1	7.48093e-06	0.943526	101	t_test	4.73475	97.5645	0	2	1.94175			Institution
qccuny	SunkCosts		3	ratings	0	0.680588	-0.0814873	102	t_test	-0.412892	98.2348	0.227913	1	0.970874			Institution
qccuny2	Anchoring1		1	unbounded	1	3.46514e-11	1.82159	75	t_test	7.84901	70.0157	0.93	11	12.7907	DVs have been rank-transformed	Dropped responses outside the anchors, and uninterpretable or written responses (e.g. range estimates)	Institution
qccuny2	Anchoring2		1	unbounded	1	8.134e-12	2.11455	68	t_test	8.59699	56.6466	0.93	18	20.9302	DVs have been rank-transformed	Dropped responses outside the anchors, and uninterpretable or written responses (e.g. range estimates)	Institution
qccuny2	Anchoring3		1	unbounded	1	0	2.69024	77	t_test	11.7799	68.036	0.93	9	10.4651	DVs have been rank-transformed	Dropped responses outside the anchors, and uninterpretable or written responses (e.g. range estimates)	Institution
qccuny2	Anchoring4		1	unbounded	1	0	2.65648	74	t_test	11.8148	71.9635	0.93	12	13.9535	DVs have been rank-transformed	Dropped responses outside the anchors, and uninterpretable or written responses (e.g. range estimates)	Institution
qccuny2	Gambler'sFallacy		1	unbounded	0	0.156356	0.33155	80	t_test	1.43825	52.4783	0.69	6	6.97674	Transformation Notes	Outlier notes	Institution
qccuny2	AllowedForbidden		2	proprotion	1	1.29001e-08	1.59	84	ChiSquare	32.3463	1	0.65	2	2.32558			Institution
qccuny2	GainLoss		2	proprotion	0	0.177635	0.3	80	ChiSquare	1.8173	1	1.13	6	6.97674			Institution
qccuny2	Reciprocity		2	proprotion	0	0.646567	-0.1	82	ChiSquare	0.210256	1	0.16	4	4.65116			Institution
qccuny2	Scales		2	proprotion	1	0.0124562	0.577214	83	ChiSquare	6.24474	1	0.5	3	3.48837			Institution
qccuny2	FlagPriming	US	3	rating	0	0.924085	0.0209599	85	t_test	0.095606	76.3659	0.5	1	1.16279		Excluded those who did not provide time estimates for all four flag-priming images, or who did not estimate the time for at least one no-flag (control) image.	Institution
qccuny2	IATcorrelation		3	rating	#NULL!	#NULL!	#NULL!	#NULL!	correlation	#NULL!	1	0.93	#NULL!	#NULL!			Institution
qccuny2	ImaginedContact		3	rating	0	0.13295	0.329384	85	t_test	1.51764	82.6481	0.86	1	1.16279			47
qccuny2	Math_ArtGender		3	rating	#NULL!	#NULL!	#NULL!	#NULL!	t_test	#NULL!	1	1.01	7	100			Institution
qccuny2	MoneyPriming		3	rating	0	0.547959	0.133006	85	t_test	0.603632	73.5421	0.8	1	1.16279		Participants who failed to provide a response to at least six of the eight system justification items (11) have been excluded form the analyses.	Institution
qccuny2	QuoteAttribution		3	rating	0	0.0764026	0.402281	85	t_test	1.80062	65.6957	0	1	1.16279			Institution
qccuny2	SunkCosts		3	ratings	0	0.513927	0.141311	86	t_test	0.655549	83.9395	0.227913	0	0			Institution
sdsu	Anchoring1		1	unbounded	1	1.65334e-07	0.926668	142	t_test	5.51636	138.698	0.93	20	12.3457	DVs have been rank-transformed	Dropped responses outside the anchors, and uninterpretable or written responses (e.g. range estimates)	Institution
sdsu	Anchoring2		1	unbounded	1	0	2.04979	150	t_test	12.5523	130.747	0.93	12	7.40741	DVs have been rank-transformed	Dropped responses outside the anchors, and uninterpretable or written responses (e.g. range estimates)	Institution
sdsu	Anchoring3		1	unbounded	1	0	2.85623	149	t_test	17.3689	138.297	0.93	13	8.02469	DVs have been rank-transformed	Dropped responses outside the anchors, and uninterpretable or written responses (e.g. range estimates)	Institution
sdsu	Anchoring4		1	unbounded	1	0	2.93236	143	t_test	17.6542	137.49	0.93	19	11.7284	DVs have been rank-transformed	Dropped responses outside the anchors, and uninterpretable or written responses (e.g. range estimates)	Institution
sdsu	Gambler'sFallacy		1	unbounded	1	0.000295858	0.606547	159	t_test	3.72711	121.121	0.69	3	1.85185	Transformation Notes	Outlier notes	Institution
sdsu	AllowedForbidden		2	proprotion	1	0	2.43	160	ChiSquare	95.6498	1	0.65	2	1.23457			Institution
sdsu	GainLoss		2	proprotion	1	0.00914178	0.42	161	ChiSquare	6.79492	1	1.13	1	0.617284			Institution
sdsu	Reciprocity		2	proprotion	1	0.00563644	0.45	160	ChiSquare	7.66301	1	0.16	2	1.23457			Institution
sdsu	Scales		2	proprotion	1	5.14341e-05	0.676937	154	ChiSquare	16.3945	1	0.5	8	4.93827			Institution
sdsu	FlagPriming	US	3	rating	0	0.476625	-0.113202	160	t_test	-0.713497	153.723	0.5	2	1.23457		Excluded those who did not provide time estimates for all four flag-priming images, or who did not estimate the time for at least one no-flag (control) image.	Institution
sdsu	IATcorrelation		3	rating	1	1.54506e-05	0.737555	149	correlation	4.47119	147	0.93	13	8.02469		Participants who did not respond to a particular item for both math and arts explicit attitudes have been excluded from analysis	Institution
sdsu	ImaginedContact		3	rating	0	0.0565538	0.302852	162	t_test	1.92111	155.997	0.86	0	0			81
sdsu	Math_ArtGender		3	rating	1	0.0114236	0.47	155	t_test	2.598	70.127	1.01	3	1.89873		Excluded participants with > 40% errors in any block or overall error rate > 30%	Institution
sdsu	MoneyPriming		3	rating	0	0.170211	-0.216709	162	t_test	-1.37781	158.812	0.8	0	0		Participants who failed to provide a response to at least six of the eight system justification items (11) have been excluded form the analyses.	Institution
sdsu	QuoteAttribution		3	rating	1	0.0106186	0.407506	162	t_test	2.58701	152.435	0	0	0			Institution
sdsu	SunkCosts		3	ratings	0	0.0932085	0.27191	162	t_test	1.6924	118.405	0.227913	0	0			Institution
swps	Anchoring1		1	unbounded	1	1.2684e-05	1.43642	50	t_test	4.97839	40.6211	0.93	29	36.7089	DVs have been rank-transformed	Dropped responses outside the anchors, and uninterpretable or written responses (e.g. range estimates)	Institution
swps	Anchoring2		1	unbounded	1	0	3.28529	62	t_test	13.1861	59.7787	0.93	17	21.519	DVs have been rank-transformed	Dropped responses outside the anchors, and uninterpretable or written responses (e.g. range estimates)	Institution
swps	Anchoring3		1	unbounded	1	8.47214e-08	1.95232	54	t_test	6.78176	34.6207	0.93	25	31.6456	DVs have been rank-transformed	Dropped responses outside the anchors, and uninterpretable or written responses (e.g. range estimates)	Institution
swps	Anchoring4		1	unbounded	1	0	2.98473	66	t_test	12.1201	63.8227	0.93	13	16.4557	DVs have been rank-transformed	Dropped responses outside the anchors, and uninterpretable or written responses (e.g. range estimates)	Institution
swps	Gambler'sFallacy		1	unbounded	0	0.612707	0.115406	78	t_test	0.508428	72.8425	0.69	1	1.26582	Transformation Notes	Outlier notes	Institution
swps	AllowedForbidden		2	proprotion	1	1.10493e-07	1.45	79	ChiSquare	28.1808	1	0.65	0	0			Institution
swps	GainLoss		2	proprotion	1	0.0158122	0.57	78	ChiSquare	5.82364	1	1.13	1	1.26582			Institution
swps	Reciprocity		2	proprotion	0	0.16293	0.32	79	ChiSquare	1.94682	1	0.16	0	0			Institution
swps	Scales		2	proprotion	1	0.000179006	0.986013	71	ChiSquare	14.0395	1	0.5	8	10.1266			Institution
swps	FlagPriming	I	3	rating	0	0.402591	0.191857	78	t_test	0.841973	72.2593	0.5	1	1.26582		Excluded those who did not provide time estimates for all four flag-priming images, or who did not estimate the time for at least one no-flag (control) image.	Institution
swps	IATcorrelation		3	rating	1	0.0099187	0.628971	73	correlation	2.6499	71	0.93	6	7.59494		Participants who did not respond to a particular item for both math and arts explicit attitudes have been excluded from analysis	Institution
swps	ImaginedContact		3	rating	0	0.132233	0.345667	79	t_test	1.52287	71.9174	0.86	0	0			43
swps	Math_ArtGender		3	rating	0	0.113331	0.41	76	t_test	1.618	41.035	1.01	4	5		Excluded participants with > 40% errors in any block or overall error rate > 30%	Institution
swps	MoneyPriming		3	rating	0	0.362896	0.208101	79	t_test	0.915753	71.1812	0.8	0	0		Participants who failed to provide a response to at least six of the eight system justification items (11) have been excluded form the analyses.	Institution
swps	QuoteAttribution		3	rating	0	0.96521	-0.00986281	79	t_test	-0.0437682	72.8039	0	0	0			Institution
swps	SunkCosts		3	ratings	0	0.765863	-0.0672734	79	t_test	-0.298859	76.6084	0.227913	0	0			Institution
swpson	Anchoring1		1	unbounded	1	5.33525e-05	0.817273	110	t_test	4.23232	95.1784	0.93	59	34.9112	DVs have been rank-transformed	Dropped responses outside the anchors, and uninterpretable or written responses (e.g. range estimates)	Institution
swpson	Anchoring2		1	unbounded	1	1.4e-16	1.80039	126	t_test	9.9058	101.823	0.93	43	25.4438	DVs have been rank-transformed	Dropped responses outside the anchors, and uninterpretable or written responses (e.g. range estimates)	Institution
swpson	Anchoring3		1	unbounded	1	0.000132609	0.665941	138	t_test	3.93845	131.74	0.93	31	18.3432	DVs have been rank-transformed	Dropped responses outside the anchors, and uninterpretable or written responses (e.g. range estimates)	Institution
swpson	Anchoring4		1	unbounded	1	0	2.31068	138	t_test	13.6159	131.099	0.93	31	18.3432	DVs have been rank-transformed	Dropped responses outside the anchors, and uninterpretable or written responses (e.g. range estimates)	Institution
swpson	Gambler'sFallacy		1	unbounded	1	0.000950595	0.573713	154	t_test	3.4202	88.2404	0.69	15	8.87574	Transformation Notes	Outlier notes	Institution
swpson	AllowedForbidden		2	proprotion	1	1e-17	1.74	168	ChiSquare	73.1532	1	0.65	1	0.591716			Institution
swpson	GainLoss		2	proprotion	1	0.00119565	0.52	165	ChiSquare	10.497	1	1.13	4	2.36686			Institution
swpson	Reciprocity		2	proprotion	0	0.0834653	0.27	167	ChiSquare	2.9961	1	0.16	2	1.18343			Institution
swpson	Scales		2	proprotion	0	0.0764963	0.312188	127	ChiSquare	3.13781	1	0.5	42	24.8521			Institution
swpson	FlagPriming	I	3	rating	0	0.155474	-0.220698	169	t_test	-1.42719	160.372	0.5	0	0		Excluded those who did not provide time estimates for all four flag-priming images, or who did not estimate the time for at least one no-flag (control) image.	Institution
swpson	IATcorrelation		3	rating	1	3.68304e-08	0.914925	162	correlation	5.78649	160	0.93	7	4.14201		Participants who did not respond to a particular item for both math and arts explicit attitudes have been excluded from analysis	Institution
swpson	ImaginedContact		3	rating	0	0.546353	0.0936924	168	t_test	0.604522	160.18	0.86	1	0.591716			73
swpson	Math_ArtGender		3	rating	1	0.00139721	0.57	165	t_test	3.3	88.106	1.01	8	4.62428		Excluded participants with > 40% errors in any block or overall error rate > 30%	Institution
swpson	MoneyPriming		3	rating	0	0.444088	-0.11911	169	t_test	-0.767271	155.722	0.8	0	0		Participants who failed to provide a response to at least six of the eight system justification items (11) have been excluded form the analyses.	Institution
swpson	QuoteAttribution		3	rating	1	0.045017	0.313339	167	t_test	2.02023	161.544	0	2	1.18343			Institution
swpson	SunkCosts		3	ratings	0	0.425662	0.123239	168	t_test	0.798614	165.076	0.227913	1	0.591716			Institution
tamu	Anchoring1		1	unbounded	1	7.77e-14	1.28492	163	t_test	8.20608	157.893	0.93	24	12.8342	DVs have been rank-transformed	Dropped responses outside the anchors, and uninterpretable or written responses (e.g. range estimates)	Institution
tamu	Anchoring2		1	unbounded	1	0	2.1515	161	t_test	13.6234	156.097	0.93	26	13.9037	DVs have been rank-transformed	Dropped responses outside the anchors, and uninterpretable or written responses (e.g. range estimates)	Institution
tamu	Anchoring3		1	unbounded	1	0	2.4102	176	t_test	15.73	152.472	0.93	11	5.88235	DVs have been rank-transformed	Dropped responses outside the anchors, and uninterpretable or written responses (e.g. range estimates)	Institution
tamu	Anchoring4		1	unbounded	1	0	2.47667	163	t_test	15.7178	153.072	0.93	24	12.8342	DVs have been rank-transformed	Dropped responses outside the anchors, and uninterpretable or written responses (e.g. range estimates)	Institution
tamu	Gambler'sFallacy		1	unbounded	1	1.42088e-05	0.717914	178	t_test	4.55879	103.153	0.69	9	4.81283	Transformation Notes	Outlier notes	Institution
tamu	AllowedForbidden		2	proprotion	1	2.7e-16	1.48	187	ChiSquare	66.9765	1	0.65	0	0			Institution
tamu	GainLoss		2	proprotion	1	0.0003028	0.55	185	ChiSquare	13.053	1	1.13	2	1.06952			Institution
tamu	Reciprocity		2	proprotion	1	0.000148247	0.58	184	ChiSquare	14.3943	1	0.16	3	1.60428			Institution
tamu	Scales		2	proprotion	1	0.0296091	0.345109	156	ChiSquare	4.73184	1	0.5	31	16.5775			Institution
tamu	FlagPriming	US	3	rating	0	0.0795009	-0.268345	182	t_test	-1.76566	149.797	0.5	5	2.6738		Excluded those who did not provide time estimates for all four flag-priming images, or who did not estimate the time for at least one no-flag (control) image.	Institution
tamu	IATcorrelation		3	rating	1	8.32103e-05	0.612899	175	correlation	4.03071	173	0.93	12	6.41711		Participants who did not respond to a particular item for both math and arts explicit attitudes have been excluded from analysis	Institution
tamu	ImaginedContact		3	rating	0	0.55981	-0.0854783	187	t_test	-0.584188	184.339	0.86	0	0			94
tamu	Math_ArtGender		3	rating	1	0.0127591	0.4	179	t_test	2.53	115.429	1.01	3	1.64835		Excluded participants with > 40% errors in any block or overall error rate > 30%	Institution
tamu	MoneyPriming		3	rating	0	0.279039	-0.158861	187	t_test	-1.08568	184.308	0.8	0	0		Participants who failed to provide a response to at least six of the eight system justification items (11) have been excluded form the analyses.	Institution
tamu	QuoteAttribution		3	rating	1	0.0169185	0.350156	186	t_test	2.4113	177.73	0	1	0.534759			Institution
tamu	SunkCosts		3	ratings	1	0.0184837	0.348857	187	t_test	2.38213	148.192	0.227913	0	0			Institution
tamuc	Anchoring1		1	unbounded	1	3.50393e-07	1.25237	80	t_test	5.58959	75.4033	0.93	7	8.04598	DVs have been rank-transformed	Dropped responses outside the anchors, and uninterpretable or written responses (e.g. range estimates)	Institution
tamuc	Anchoring2		1	unbounded	1	6.3e-16	2.47335	72	t_test	10.4877	69.6708	0.93	15	17.2414	DVs have been rank-transformed	Dropped responses outside the anchors, and uninterpretable or written responses (e.g. range estimates)	Institution
tamuc	Anchoring3		1	unbounded	1	0	3.1998	79	t_test	14.2863	76.9842	0.93	8	9.1954	DVs have been rank-transformed	Dropped responses outside the anchors, and uninterpretable or written responses (e.g. range estimates)	Institution
tamuc	Anchoring4		1	unbounded	1	7e-17	2.6848	77	t_test	11.4772	61.509	0.93	10	11.4943	DVs have been rank-transformed	Dropped responses outside the anchors, and uninterpretable or written responses (e.g. range estimates)	Institution
tamuc	Gambler'sFallacy		1	unbounded	1	0.00480339	0.710771	81	t_test	2.97792	42.5409	0.69	6	6.89655	Transformation Notes	Outlier notes	Institution
tamuc	AllowedForbidden		2	proprotion	1	1.58625e-10	1.87	87	ChiSquare	40.9196	1	0.65	0	0			Institution
tamuc	GainLoss		2	proprotion	1	0.028758	0.48	86	ChiSquare	4.78204	1	1.13	1	1.14943			Institution
tamuc	Reciprocity		2	proprotion	0	0.62557	0.11	85	ChiSquare	0.238116	1	0.16	2	2.29885			Institution
tamuc	Scales		2	proprotion	1	0.000399247	0.863897	78	ChiSquare	12.5357	1	0.5	9	10.3448			Institution
tamuc	FlagPriming	US	3	rating	0	0.219161	0.268962	86	t_test	1.2386	79.502	0.5	1	1.14943		Excluded those who did not provide time estimates for all four flag-priming images, or who did not estimate the time for at least one no-flag (control) image.	Institution
tamuc	IATcorrelation		3	rating	1	0.00394632	0.663793	82	correlation	2.96857	80	0.93	5	5.74713		Participants who did not respond to a particular item for both math and arts explicit attitudes have been excluded from analysis	Institution
tamuc	ImaginedContact		3	rating	0	0.592004	-0.115515	87	t_test	-0.537994	84.0085	0.86	0	0			37
tamuc	Math_ArtGender		3	rating	1	0.0333676	0.66	84	t_test	2.285	20.23	1.01	17	16.8317		Excluded participants with > 40% errors in any block or overall error rate > 30%	Institution
tamuc	MoneyPriming		3	rating	0	0.221996	-0.264172	87	t_test	-1.23036	84.1279	0.8	0	0		Participants who failed to provide a response to at least six of the eight system justification items (11) have been excluded form the analyses.	Institution
tamuc	QuoteAttribution		3	rating	1	0.0187491	0.516468	87	t_test	2.39874	81.6683	0	0	0			Institution
tamuc	SunkCosts		3	ratings	0	0.0814564	0.378593	87	t_test	1.76374	83.9922	0.227913	0	0			Institution
tamuon	Anchoring1		1	unbounded	1	5.7811e-13	1.14944	186	t_test	7.79064	174.889	0.93	39	17.3333	DVs have been rank-transformed	Dropped responses outside the anchors, and uninterpretable or written responses (e.g. range estimates)	Institution
tamuon	Anchoring2		1	unbounded	1	0	1.60925	198	t_test	11.2711	183.275	0.93	27	12	DVs have been rank-transformed	Dropped responses outside the anchors, and uninterpretable or written responses (e.g. range estimates)	Institution
tamuon	Anchoring3		1	unbounded	1	0	1.76057	203	t_test	12.5523	181.986	0.93	22	9.77778	DVs have been rank-transformed	Dropped responses outside the anchors, and uninterpretable or written responses (e.g. range estimates)	Institution
tamuon	Anchoring4		1	unbounded	1	0	2.43982	209	t_test	17.6404	206.603	0.93	16	7.11111	DVs have been rank-transformed	Dropped responses outside the anchors, and uninterpretable or written responses (e.g. range estimates)	Institution
tamuon	Gambler'sFallacy		1	unbounded	1	5.26685e-05	0.582387	214	t_test	4.16182	152.069	0.69	11	4.88889	Transformation Notes	Outlier notes	Institution
tamuon	AllowedForbidden		2	proprotion	1	0	1.71	220	ChiSquare	89.42	1	0.65	5	2.22222			Institution
tamuon	GainLoss		2	proprotion	1	0.000330874	0.49	224	ChiSquare	12.887	1	1.13	1	0.444444			Institution
tamuon	Reciprocity		2	proprotion	1	0.0255014	0.3	223	ChiSquare	4.98951	1	0.16	2	0.888889			Institution
tamuon	Scales		2	proprotion	1	0.0086059	0.370378	212	ChiSquare	6.90284	1	0.5	13	5.77778			Institution
tamuon	FlagPriming	US	3	rating	0	0.832237	-0.0287302	218	t_test	-0.212091	215.938	0.5	7	3.11111		Excluded those who did not provide time estimates for all four flag-priming images, or who did not estimate the time for at least one no-flag (control) image.	Institution
tamuon	IATcorrelation		3	rating	1	1.65386e-11	1.02474	197	correlation	7.15487	195	0.93	28	12.4444		Participants who did not respond to a particular item for both math and arts explicit attitudes have been excluded from analysis	Institution
tamuon	ImaginedContact		3	rating	1	0.0181558	0.318312	225	t_test	2.38047	217.839	0.86	0	0			127
tamuon	Math_ArtGender		3	rating	0	0.499477	0.12	208	t_test	0.679	67.046	1.01	2	0.952381		Excluded participants with > 40% errors in any block or overall error rate > 30%	Institution
tamuon	MoneyPriming		3	rating	0	0.184559	0.177469	225	t_test	1.33099	222.96	0.8	0	0		Participants who failed to provide a response to at least six of the eight system justification items (11) have been excluded form the analyses.	Institution
tamuon	QuoteAttribution		3	rating	1	0.00546339	0.379263	224	t_test	2.80865	202.404	0	1	0.444444			Institution
tamuon	SunkCosts		3	ratings	1	0.0266503	0.31103	225	t_test	2.23794	155.451	0.227913	0	0			Institution
tilburg	Anchoring1		1	unbounded	1	0.000802425	0.974889	67	t_test	3.60039	44.6941	0.93	13	16.25	DVs have been rank-transformed	Dropped responses outside the anchors, and uninterpretable or written responses (e.g. range estimates)	Institution
tilburg	Anchoring2		1	unbounded	1	1.75252e-05	1.4885	43	t_test	4.89335	39.3529	0.93	37	46.25	DVs have been rank-transformed	Dropped responses outside the anchors, and uninterpretable or written responses (e.g. range estimates)	Institution
tilburg	Anchoring3		1	unbounded	1	9.55819e-05	1.51856	65	t_test	4.85686	20.1626	0.93	15	18.75	DVs have been rank-transformed	Dropped responses outside the anchors, and uninterpretable or written responses (e.g. range estimates)	Institution
tilburg	Anchoring4		1	unbounded	1	1.1041e-10	2.39925	66	t_test	8.94972	36.3074	0.93	14	17.5	DVs have been rank-transformed	Dropped responses outside the anchors, and uninterpretable or written responses (e.g. range estimates)	Institution
tilburg	Gambler'sFallacy		1	unbounded	1	0.0135963	0.651277	74	t_test	2.58812	38.907	0.69	6	7.5	Transformation Notes	Outlier notes	Institution
tilburg	AllowedForbidden		2	proprotion	1	2.66174e-06	1.22	79	ChiSquare	22.0461	1	0.65	1	1.25			Institution
tilburg	GainLoss		2	proprotion	1	5.20613e-05	1.03	80	ChiSquare	16.3715	1	1.13	0	0			Institution
tilburg	Reciprocity		2	proprotion	0	0.0760891	0.4	79	ChiSquare	3.14652	1	0.16	1	1.25			Institution
tilburg	Scales		2	proprotion	1	0.000284241	0.836054	80	ChiSquare	13.1715	1	0.5	0	0			Institution
tilburg	FlagPriming	I	3	rating	0	0.362631	0.20617	79	t_test	0.915871	76.7374	0.5	1	1.25		Excluded those who did not provide time estimates for all four flag-priming images, or who did not estimate the time for at least one no-flag (control) image.	Institution
tilburg	IATcorrelation		3	rating	1	0.00300309	0.71348	76	correlation	3.06879	74	0.93	4	5		Participants who did not respond to a particular item for both math and arts explicit attitudes have been excluded from analysis	Institution
tilburg	ImaginedContact		3	rating	1	0.0243526	-0.520819	80	t_test	-2.30064	71.0035	0.86	0	0			43
tilburg	Math_ArtGender		3	rating	0	0.663933	0.11	78	t_test	0.438	37.064	1.01	2	2.5		Excluded participants with > 40% errors in any block or overall error rate > 30%	Institution
tilburg	MoneyPriming		3	rating	0	0.347707	0.211272	80	t_test	0.944819	77.9872	0.8	0	0		Participants who failed to provide a response to at least six of the eight system justification items (11) have been excluded form the analyses.	Institution
tilburg	QuoteAttribution		3	rating	1	0.0128374	0.566146	80	t_test	2.54765	77.6045	0	0	0			Institution
tilburg	SunkCosts		3	ratings	1	0.0204399	0.520156	80	t_test	2.38855	54.8688	0.227913	0	0			Institution
ufl	Anchoring1		1	unbounded	1	1.60708e-11	1.41124	115	t_test	7.53267	108.494	0.93	12	9.44882	DVs have been rank-transformed	Dropped responses outside the anchors, and uninterpretable or written responses (e.g. range estimates)	Institution
ufl	Anchoring2		1	unbounded	1	0	2.55048	118	t_test	13.4856	87.8907	0.93	9	7.08661	DVs have been rank-transformed	Dropped responses outside the anchors, and uninterpretable or written responses (e.g. range estimates)	Institution
ufl	Anchoring3		1	unbounded	1	0	2.64815	119	t_test	14.4326	112.68	0.93	8	6.29921	DVs have been rank-transformed	Dropped responses outside the anchors, and uninterpretable or written responses (e.g. range estimates)	Institution
ufl	Anchoring4		1	unbounded	1	0	3.86648	113	t_test	20.4378	102.23	0.93	14	11.0236	DVs have been rank-transformed	Dropped responses outside the anchors, and uninterpretable or written responses (e.g. range estimates)	Institution
ufl	Gambler'sFallacy		1	unbounded	1	0.041888	0.380549	117	t_test	2.05782	114.772	0.69	10	7.87402	Transformation Notes	Outlier notes	Institution
ufl	AllowedForbidden		2	proprotion	1	2e-17	2.29	126	ChiSquare	71.9395	1	0.65	1	0.787402			Institution
ufl	GainLoss		2	proprotion	1	1.23238e-08	1.17	127	ChiSquare	32.4351	1	1.13	0	0			Institution
ufl	Reciprocity		2	proprotion	0	0.170219	0.25	125	ChiSquare	1.88101	1	0.16	2	1.5748			Institution
ufl	Scales		2	proprotion	1	0.000493539	0.666807	118	ChiSquare	12.1399	1	0.5	9	7.08661			Institution
ufl	FlagPriming	US	3	rating	0	0.536743	-0.113911	126	t_test	-0.619907	99.4923	0.5	1	0.787402		Excluded those who did not provide time estimates for all four flag-priming images, or who did not estimate the time for at least one no-flag (control) image.	Institution
ufl	IATcorrelation		3	rating	1	2.5072e-13	1.4961	123	correlation	8.22855	121	0.93	4	3.14961		Participants who did not respond to a particular item for both math and arts explicit attitudes have been excluded from analysis	Institution
ufl	ImaginedContact		3	rating	0	0.505918	0.11882	127	t_test	0.667195	121.528	0.86	0	0			70
ufl	Math_ArtGender		3	rating	1	0.00127017	0.7	125	t_test	3.412	51.905	1.01	10	7.40741		Excluded participants with > 40% errors in any block or overall error rate > 30%	Institution
ufl	MoneyPriming		3	rating	0	0.401523	-0.149395	127	t_test	-0.841795	124.997	0.8	0	0		Participants who failed to provide a response to at least six of the eight system justification items (11) have been excluded form the analyses.	Institution
ufl	QuoteAttribution		3	rating	1	0.0064446	0.496677	127	t_test	2.775	115.714	0	0	0			Institution
ufl	SunkCosts		3	ratings	0	0.40435	0.148413	127	t_test	0.836737	124.985	0.227913	0	0			Institution
unipd	Anchoring1		1	unbounded	1	1.46152e-07	1.1422	99	t_test	5.67605	96.1175	0.93	45	31.25	DVs have been rank-transformed	Dropped responses outside the anchors, and uninterpretable or written responses (e.g. range estimates)	Institution
unipd	Anchoring2		1	unbounded	1	4.468e-08	1.38646	77	t_test	6.09835	74.4058	0.93	67	46.5278	DVs have been rank-transformed	Dropped responses outside the anchors, and uninterpretable or written responses (e.g. range estimates)	Institution
unipd	Anchoring3		1	unbounded	1	8.18608e-07	1.03781	102	t_test	5.26437	99.9941	0.93	42	29.1667	DVs have been rank-transformed	Dropped responses outside the anchors, and uninterpretable or written responses (e.g. range estimates)	Institution
unipd	Anchoring4		1	unbounded	1	3.1e-15	2.1065	104	t_test	10.1799	67.5888	0.93	40	27.7778	DVs have been rank-transformed	Dropped responses outside the anchors, and uninterpretable or written responses (e.g. range estimates)	Institution
unipd	Gambler'sFallacy		1	unbounded	1	0.000165994	0.740723	126	t_test	3.95231	80.1217	0.69	18	12.5	Transformation Notes	Outlier notes	Institution
unipd	AllowedForbidden		2	proprotion	1	1.13579e-05	0.78	142	ChiSquare	19.2683	1	0.65	2	1.38889			Institution
unipd	GainLoss		2	proprotion	1	3.19658e-06	0.86	143	ChiSquare	21.6948	1	1.13	1	0.694444			Institution
unipd	Reciprocity		2	proprotion	0	0.947422	0.01	138	ChiSquare	0.00434874	1	0.16	6	4.16667			Institution
unipd	Scales		2	proprotion	1	3.25174e-05	0.722176	134	ChiSquare	17.2647	1	0.5	10	6.94444			Institution
unipd	FlagPriming	I	3	rating	1	0.00471392	0.49616	142	t_test	2.8812	117.331	0.5	2	1.38889		Excluded those who did not provide time estimates for all four flag-priming images, or who did not estimate the time for at least one no-flag (control) image.	Institution
unipd	IATcorrelation		3	rating	1	8.61325e-09	1.09431	129	correlation	6.1661	127	0.93	15	10.4167		Participants who did not respond to a particular item for both math and arts explicit attitudes have been excluded from analysis	Institution
unipd	ImaginedContact		3	rating	0	0.314049	0.169031	143	t_test	1.0104	140.699	0.86	1	0.694444			69
unipd	Math_ArtGender		3	rating	1	5.50555e-05	0.76	134	t_test	4.214	100.021	1.01	0	0		Excluded participants with > 40% errors in any block or overall error rate > 30%	Institution
unipd	MoneyPriming		3	rating	0	0.86359	-0.0292444	142	t_test	-0.172154	127.633	0.8	2	1.38889		Participants who failed to provide a response to at least six of the eight system justification items (11) have been excluded form the analyses.	Institution
unipd	QuoteAttribution		3	rating	0	0.120718	-0.262346	144	t_test	-1.562	130.904	0	0	0			Institution
unipd	SunkCosts		3	ratings	1	0.0125036	0.445136	144	t_test	2.55252	84.3763	0.227913	0	0			Institution
uva	Anchoring1		1	unbounded	1	0.000978141	0.7867	77	t_test	3.43989	71.7034	0.93	4	4.93827	DVs have been rank-transformed	Dropped responses outside the anchors, and uninterpretable or written responses (e.g. range estimates)	Institution
uva	Anchoring2		1	unbounded	1	4.057e-14	2.15144	75	t_test	9.38315	72.9995	0.93	6	7.40741	DVs have been rank-transformed	Dropped responses outside the anchors, and uninterpretable or written responses (e.g. range estimates)	Institution
uva	Anchoring3		1	unbounded	1	9.97e-15	2.31347	76	t_test	9.97185	65.389	0.93	5	6.17284	DVs have been rank-transformed	Dropped responses outside the anchors, and uninterpretable or written responses (e.g. range estimates)	Institution
uva	Anchoring4		1	unbounded	1	0	3.12718	75	t_test	13.535	71.7537	0.93	6	7.40741	DVs have been rank-transformed	Dropped responses outside the anchors, and uninterpretable or written responses (e.g. range estimates)	Institution
uva	Gambler'sFallacy		1	unbounded	1	6.37343e-06	1.13596	77	t_test	5.05641	49.7802	0.69	4	4.93827	Transformation Notes	Outlier notes	Institution
uva	AllowedForbidden		2	proprotion	1	5.08906e-10	1.88	80	ChiSquare	38.6428	1	0.65	1	1.23457			Institution
uva	GainLoss		2	proprotion	1	0.000641307	0.82	79	ChiSquare	11.6521	1	1.13	2	2.46914			Institution
uva	Reciprocity		2	proprotion	0	0.2278	0.27	80	ChiSquare	1.45455	1	0.16	1	1.23457			Institution
uva	Scales		2	proprotion	0	0.2344	0.267261	67	ChiSquare	1.41396	1	0.5	14	17.284			Institution
uva	FlagPriming	US	3	rating	0	0.50415	-0.150226	80	t_test	-0.671123	77.3068	0.5	1	1.23457		Excluded those who did not provide time estimates for all four flag-priming images, or who did not estimate the time for at least one no-flag (control) image.	Institution
uva	IATcorrelation		3	rating	1	2.97642e-07	1.28989	78	correlation	5.62252	76	0.93	3	3.7037		Participants who did not respond to a particular item for both math and arts explicit attitudes have been excluded from analysis	Institution
uva	ImaginedContact		3	rating	0	0.867383	0.0373493	81	t_test	0.167549	76.9439	0.86	0	0			34
uva	Math_ArtGender		3	rating	1	0.000112176	1.1	81	t_test	4.335	36.909	1.01	7	7.95455		Excluded participants with > 40% errors in any block or overall error rate > 30%	Institution
uva	MoneyPriming		3	rating	0	0.18296	0.299274	81	t_test	1.3438	77.679	0.8	0	0		Participants who failed to provide a response to at least six of the eight system justification items (11) have been excluded form the analyses.	Institution
uva	QuoteAttribution		3	rating	0	0.478135	0.158586	81	t_test	0.712738	78.1213	0	0	0			Institution
uva	SunkCosts		3	ratings	0	0.0596005	0.433309	81	t_test	1.91576	68.1692	0.227913	0	0			Institution
vcu	Anchoring1		1	unbounded	1	2.77516e-08	1.27506	91	t_test	6.09949	88.4952	0.93	17	15.7407	DVs have been rank-transformed	Dropped responses outside the anchors, and uninterpretable or written responses (e.g. range estimates)	Institution
vcu	Anchoring2		1	unbounded	1	7.8e-16	2.01531	100	t_test	10.0766	79.8595	0.93	8	7.40741	DVs have been rank-transformed	Dropped responses outside the anchors, and uninterpretable or written responses (e.g. range estimates)	Institution
vcu	Anchoring3		1	unbounded	1	0	3.83567	100	t_test	19.1077	85.1701	0.93	8	7.40741	DVs have been rank-transformed	Dropped responses outside the anchors, and uninterpretable or written responses (e.g. range estimates)	Institution
vcu	Anchoring4		1	unbounded	1	0	2.9854	97	t_test	14.805	94.9923	0.93	11	10.1852	DVs have been rank-transformed	Dropped responses outside the anchors, and uninterpretable or written responses (e.g. range estimates)	Institution
vcu	Gambler'sFallacy		1	unbounded	1	0.000371343	0.716579	106	t_test	3.68386	101.354	0.69	2	1.85185	Transformation Notes	Outlier notes	Institution
vcu	AllowedForbidden		2	proprotion	1	6.89098e-11	1.58	106	ChiSquare	42.5497	1	0.65	2	1.85185			Institution
vcu	GainLoss		2	proprotion	0	0.105526	0.32	107	ChiSquare	2.61998	1	1.13	1	0.925926			Institution
vcu	Reciprocity		2	proprotion	1	0.00515754	0.56	108	ChiSquare	7.82336	1	0.16	0	0			Institution
vcu	Scales		2	proprotion	1	0.00504758	0.557097	99	ChiSquare	7.86231	1	0.5	9	8.33333			Institution
vcu	FlagPriming	US	3	rating	0	0.712922	-0.0727419	105	t_test	-0.369036	95.7032	0.5	3	2.77778		Excluded those who did not provide time estimates for all four flag-priming images, or who did not estimate the time for at least one no-flag (control) image.	Institution
vcu	IATcorrelation		3	rating	1	1.50946e-05	0.941725	96	correlation	4.56518	94	0.93	12	11.1111		Participants who did not respond to a particular item for both math and arts explicit attitudes have been excluded from analysis	Institution
vcu	ImaginedContact		3	rating	0	0.996408	0.000874655	107	t_test	0.00451268	102.862	0.86	1	0.925926			45
vcu	Math_ArtGender		3	rating	1	0.00376757	0.74	101	t_test	3.104	35.591	1.01	5	4.71698		Excluded participants with > 40% errors in any block or overall error rate > 30%	Institution
vcu	MoneyPriming		3	rating	0	0.772725	-0.0578573	107	t_test	-0.289768	82.3347	0.8	1	0.925926		Participants who failed to provide a response to at least six of the eight system justification items (11) have been excluded form the analyses.	Institution
vcu	QuoteAttribution		3	rating	0	0.124286	0.303446	108	t_test	1.55169	89.0076	0	0	0			Institution
vcu	SunkCosts		3	ratings	0	0.09216	0.327095	108	t_test	1.69964	105.605	0.227913	0	0			Institution
wisc	Anchoring1		1	unbounded	1	1.9285e-06	1.14968	88	t_test	5.22297	66.8222	0.93	8	8.33333	DVs have been rank-transformed	Dropped responses outside the anchors, and uninterpretable or written responses (e.g. range estimates)	Institution
wisc	Anchoring2		1	unbounded	1	1.7115e-13	1.95995	88	t_test	9.01955	73.223	0.93	8	8.33333	DVs have been rank-transformed	Dropped responses outside the anchors, and uninterpretable or written responses (e.g. range estimates)	Institution
wisc	Anchoring3		1	unbounded	1	0	2.73018	91	t_test	12.9879	85.8042	0.93	5	5.20833	DVs have been rank-transformed	Dropped responses outside the anchors, and uninterpretable or written responses (e.g. range estimates)	Institution
wisc	Anchoring4		1	unbounded	1	0	3.2282	88	t_test	15.2014	85.815	0.93	8	8.33333	DVs have been rank-transformed	Dropped responses outside the anchors, and uninterpretable or written responses (e.g. range estimates)	Institution
wisc	Gambler'sFallacy		1	unbounded	1	0.00031203	0.787043	94	t_test	3.79369	70.4141	0.69	2	2.08333	Transformation Notes	Outlier notes	Institution
wisc	AllowedForbidden		2	proprotion	1	6.40815e-11	1.8	96	ChiSquare	42.6918	1	0.65	0	0			Institution
wisc	GainLoss		2	proprotion	1	3.0553e-06	1.09	96	ChiSquare	21.7815	1	1.13	0	0			Institution
wisc	Reciprocity		2	proprotion	0	0.717591	0.07	96	ChiSquare	0.130812	1	0.16	0	0			Institution
wisc	Scales		2	proprotion	1	0.0491426	0.408779	91	ChiSquare	3.87048	1	0.5	5	5.20833			Institution
wisc	FlagPriming	US	3	rating	0	0.88383	-0.0302566	95	t_test	-0.14654	88.3125	0.5	1	1.04167		Excluded those who did not provide time estimates for all four flag-priming images, or who did not estimate the time for at least one no-flag (control) image.	Institution
wisc	IATcorrelation		3	rating	1	4.21182e-08	1.30684	87	correlation	6.02424	85	0.93	9	9.375		Participants who did not respond to a particular item for both math and arts explicit attitudes have been excluded from analysis	Institution
wisc	ImaginedContact		3	rating	0	0.687286	0.0826	96	t_test	0.403815	92.4856	0.86	0	0			47
wisc	Math_ArtGender		3	rating	1	0.0200578	0.77	91	t_test	2.551	18.749	1.01	8	8.08081		Excluded participants with > 40% errors in any block or overall error rate > 30%	Institution
wisc	MoneyPriming		3	rating	0	0.321816	-0.203505	96	t_test	-0.996039	93.3	0.8	0	0		Participants who failed to provide a response to at least six of the eight system justification items (11) have been excluded form the analyses.	Institution
wisc	QuoteAttribution		3	rating	0	0.269175	0.226566	96	t_test	1.11167	92.4626	0	0	0			Institution
wisc	SunkCosts		3	ratings	0	0.511596	0.134537	96	t_test	0.659094	86.8425	0.227913	0	0			Institution
wku	Anchoring1		1	unbounded	1	8.90515e-07	1.18034	84	t_test	5.3582	75.9941	0.93	19	18.4466	DVs have been rank-transformed	Dropped responses outside the anchors, and uninterpretable or written responses (e.g. range estimates)	Institution
wku	Anchoring2		1	unbounded	1	7.4e-16	2.51028	86	t_test	11.2324	55.5595	0.93	17	16.5049	DVs have been rank-transformed	Dropped responses outside the anchors, and uninterpretable or written responses (e.g. range estimates)	Institution
wku	Anchoring3		1	unbounded	1	0	2.88105	98	t_test	14.4711	92.7051	0.93	5	4.85437	DVs have been rank-transformed	Dropped responses outside the anchors, and uninterpretable or written responses (e.g. range estimates)	Institution
wku	Anchoring4		1	unbounded	1	0	3.2185	91	t_test	14.9153	71.6275	0.93	12	11.6505	DVs have been rank-transformed	Dropped responses outside the anchors, and uninterpretable or written responses (e.g. range estimates)	Institution
wku	Gambler'sFallacy		1	unbounded	1	0.0493992	0.431017	97	t_test	2.00441	62.5775	0.69	6	5.82524	Transformation Notes	Outlier notes	Institution
wku	AllowedForbidden		2	proprotion	1	1.0539e-13	2.19	102	ChiSquare	55.2637	1	0.65	1	0.970874			Institution
wku	GainLoss		2	proprotion	1	0.000887537	0.7	102	ChiSquare	11.0486	1	1.13	1	0.970874			Institution
wku	Reciprocity		2	proprotion	1	0.0125661	0.5	103	ChiSquare	6.22919	1	0.16	0	0			Institution
wku	Scales		2	proprotion	1	0.000508249	0.737237	97	ChiSquare	12.0852	1	0.5	6	5.82524			Institution
wku	FlagPriming	US	3	rating	0	0.581114	0.111324	99	t_test	0.553638	96.7046	0.5	4	3.8835		Excluded those who did not provide time estimates for all four flag-priming images, or who did not estimate the time for at least one no-flag (control) image.	Institution
wku	IATcorrelation		3	rating	1	0.000331238	0.801523	89	correlation	3.73806	87	0.93	14	13.5922		Participants who did not respond to a particular item for both math and arts explicit attitudes have been excluded from analysis	Institution
wku	ImaginedContact		3	rating	0	0.301832	-0.207213	103	t_test	-1.03841	91.7158	0.86	0	0			57
wku	Math_ArtGender		3	rating	0	0.164619	0.33	95	t_test	1.415	41.93	1.01	0	0		Excluded participants with > 40% errors in any block or overall error rate > 30%	Institution
wku	MoneyPriming		3	rating	0	0.39266	0.177165	103	t_test	0.859899	73.2843	0.8	0	0		Participants who failed to provide a response to at least six of the eight system justification items (11) have been excluded form the analyses.	Institution
wku	QuoteAttribution		3	rating	1	0.00126769	0.653493	103	t_test	3.31739	100.513	0	0	0			Institution
wku	SunkCosts		3	ratings	0	0.81986	0.0461672	102	t_test	0.228439	84.1038	0.227913	1	0.970874			Institution
wl	Anchoring1		1	unbounded	1	0.000143409	0.917847	81	t_test	4.03693	66.2216	0.93	9	10	DVs have been rank-transformed	Dropped responses outside the anchors, and uninterpretable or written responses (e.g. range estimates)	Institution
wl	Anchoring2		1	unbounded	1	4.32725e-07	1.35409	73	t_test	5.67067	60.3961	0.93	17	18.8889	DVs have been rank-transformed	Dropped responses outside the anchors, and uninterpretable or written responses (e.g. range estimates)	Institution
wl	Anchoring3		1	unbounded	1	1e-17	2.51459	86	t_test	11.5499	69.8067	0.93	4	4.44444	DVs have been rank-transformed	Dropped responses outside the anchors, and uninterpretable or written responses (e.g. range estimates)	Institution
wl	Anchoring4		1	unbounded	1	1e-17	2.4085	83	t_test	11.0708	80.9997	0.93	7	7.77778	DVs have been rank-transformed	Dropped responses outside the anchors, and uninterpretable or written responses (e.g. range estimates)	Institution
wl	Gambler'sFallacy		1	unbounded	0	0.738747	0.0722356	86	t_test	0.334943	65.183	0.69	4	4.44444	Transformation Notes	Outlier notes	Institution
wl	AllowedForbidden		2	proprotion	1	4.8443e-13	2.35	90	ChiSquare	52.2671	1	0.65	0	0			Institution
wl	GainLoss		2	proprotion	1	0.0237222	0.49	90	ChiSquare	5.11483	1	1.13	0	0			Institution
wl	Reciprocity		2	proprotion	0	0.858218	0.04	90	ChiSquare	0.0319135	1	0.16	0	0			Institution
wl	Scales		2	proprotion	0	0.233177	0.232495	89	ChiSquare	1.42138	1	0.5	1	1.11111			Institution
wl	FlagPriming	US	3	rating	0	0.670918	-0.0925238	89	t_test	-0.426612	73.1781	0.5	1	1.11111		Excluded those who did not provide time estimates for all four flag-priming images, or who did not estimate the time for at least one no-flag (control) image.	Institution
wl	IATcorrelation		3	rating	1	0.00354224	0.642836	89	correlation	2.99799	87	0.93	1	1.11111		Participants who did not respond to a particular item for both math and arts explicit attitudes have been excluded from analysis	Institution
wl	ImaginedContact		3	rating	0	0.906407	0.0250397	90	t_test	0.117931	83.2691	0.86	0	0			47
wl	Math_ArtGender		3	rating	0	0.766315	0.09	90	t_test	0.302	17.176	1.01	3	3.22581		Excluded participants with > 40% errors in any block or overall error rate > 30%	Institution
wl	MoneyPriming		3	rating	0	0.257136	0.240475	90	t_test	1.14067	87.9999	0.8	0	0		Participants who failed to provide a response to at least six of the eight system justification items (11) have been excluded form the analyses.	Institution
wl	QuoteAttribution		3	rating	0	0.0934545	-0.357649	90	t_test	-1.69648	85.3187	0	0	0			Institution
wl	SunkCosts		3	ratings	0	0.241104	0.254056	89	t_test	1.18184	73.4031	0.227913	1	1.11111			Institution
wpi	Anchoring1		1	unbounded	1	1.52636e-06	1.17838	79	t_test	5.22278	75.3076	0.93	8	9.1954	DVs have been rank-transformed	Dropped responses outside the anchors, and uninterpretable or written responses (e.g. range estimates)	Institution
wpi	Anchoring2		1	unbounded	1	2.43749e-10	1.69101	77	t_test	7.37121	71.0311	0.93	10	11.4943	DVs have been rank-transformed	Dropped responses outside the anchors, and uninterpretable or written responses (e.g. range estimates)	Institution
wpi	Anchoring3		1	unbounded	1	1.5e-16	2.32714	83	t_test	10.5547	76.686	0.93	4	4.5977	DVs have been rank-transformed	Dropped responses outside the anchors, and uninterpretable or written responses (e.g. range estimates)	Institution
wpi	Anchoring4		1	unbounded	1	2.0708e-13	2.01208	80	t_test	8.94962	74.6572	0.93	7	8.04598	DVs have been rank-transformed	Dropped responses outside the anchors, and uninterpretable or written responses (e.g. range estimates)	Institution
wpi	Gambler'sFallacy		1	unbounded	1	0.000228366	0.934191	84	t_test	4.05043	40.5941	0.69	3	3.44828	Transformation Notes	Outlier notes	Institution
wpi	AllowedForbidden		2	proprotion	1	8.33798e-08	1.39	87	ChiSquare	28.7259	1	0.65	0	0			Institution
wpi	GainLoss		2	proprotion	1	0.0030997	0.67	87	ChiSquare	8.74783	1	1.13	0	0			Institution
wpi	Reciprocity		2	proprotion	0	0.544633	0.13	86	ChiSquare	0.36702	1	0.16	1	1.14943			Institution
wpi	Scales		2	proprotion	0	0.147116	0.320362	81	ChiSquare	2.1019	1	0.5	6	6.89655			Institution
wpi	FlagPriming	US	3	rating	0	0.701459	0.0843409	86	t_test	0.384841	74.3501	0.5	1	1.14943		Excluded those who did not provide time estimates for all four flag-priming images, or who did not estimate the time for at least one no-flag (control) image.	Institution
wpi	IATcorrelation		3	rating	1	0.00347464	0.682587	80	correlation	3.01422	78	0.93	7	8.04598		Participants who did not respond to a particular item for both math and arts explicit attitudes have been excluded from analysis	Institution
wpi	ImaginedContact		3	rating	0	0.528086	0.141622	87	t_test	0.634393	64.1208	0.86	0	0			35
wpi	Math_ArtGender		3	rating	1	0.0181223	0.53	84	t_test	2.414	78.816	1.01	87	50.8772		Excluded participants with > 40% errors in any block or overall error rate > 30%	Institution
wpi	MoneyPriming		3	rating	0	0.397578	-0.188885	87	t_test	-0.851405	67.3283	0.8	0	0		Participants who failed to provide a response to at least six of the eight system justification items (11) have been excluded form the analyses.	Institution
wpi	QuoteAttribution		3	rating	0	0.294346	0.227169	87	t_test	1.05556	80.081	0	0	0			Institution
wpi	SunkCosts		3	ratings	0	0.0610752	0.414063	87	t_test	1.90315	71.1871	0.227913	0	0			Institution

## Sheet: MLP_Codebook
VariableName	Description	Values	Note	Use	Source
Site	Replicaor Site Name			Tables 1,2, Fig1, Text	MLP
Study	Study Identity			Tables 1,2, Fig1, Text	MLP
USorIntl	Replicator Country: Flag study only	IS, US	Exclude IS	Tables 1,2, Fig1, Text	MLP
MeasureCat	Category ID	1=unbounded, 2 =proportion, 3=rating		Tables 1,2, Fig1, Text	This Ms.
MeasureName	Unbounded, proprotion, rating			Identity only	This Ms.
p_nullCategory	Probability Null singificance	0, p-null >.05; 1 p-null < = .05		Table 1, Text	This Ms.
p_null	Probability of null hypothesis			Not used	MLP
EffectSizeCohendRepeated	Mean Cohen's from all replications			Fig1, Table2, Text	This Ms.
Nparticipants	Number participants			Not used	MLP
StatisticName	Statistic used in original			Not used	MLP
StatisticValue	Statistic value in original			Not used	MLP
df	Degrees of freedom forMLP test. Chi-square =1, t-test for unequal varaince			Not used	MLP
EffectSizeOriginal	Cohen's d for original study			Not used	MLP
Nexcluded	Number participants excluded			Not used	MLP
PercentExcluded	% participants excluded			Not used	MLP
TransformationNotes	Notes from MLP data deposit			Not used	MLP
Outliers	Notes from MLP data deposit			Not used	MLP
Recruit	Notes from MLP data deposit: lab, internet etc.			Not used	MLP
